# Supplementary material for: Metabolic Changes in Zebrafish Larvae Infected with Mycobacterium marinum: A Widely Targeted Metabolomic Analysis
Source: Metabolites. 2025 Jul 4;15(7):449. doi: 10.3390/metabo15070449 (PMC12298622; doi:10.3390/metabo15070449)
Supplement: Supplementary file 1 [file metabolites-15-00449-s001.zip]

Archive with 4 entries (4 files):
- Supplementary Materials.pdf
- Table1. all_heatmap_class.xlsx
- Table2. Infected_vs_Control_volcano_Log2FC_VIP.xlsx
- Table3. sigMetabolitesSummary.xlsx
