# Supplementary material for: Metabolic Changes in Zebrafish Larvae Infected with Mycobacterium marinum: A Widely Targeted Metabolomic Analysis
Source: Metabolites. 2025 Jul 4;15(7):449. doi: 10.3390/metabo15070449 (PMC12298622; doi:10.3390/metabo15070449)
Supplement: Supplementary file 1 [file metabolites-15-00449-s001.zip › Table1. all_heatmap_class.xlsx]

## Sheet: sheet1
Index	Compounds	Class	A1	A2	A3	A4	B1	B2	B3	B4
N2,N2,7-trimethylguanosine	N2,N2,7-trimethylguanosine	Nucleotide and Its metabolomics	-0.5313936738055516	-0.5313936738055516	-0.5313936738055516	-0.5313936738055516	-0.5313936738055516	1.9280210448908761	1.2603409979424334	-0.5313936738055516
2'-O-methylcytidine	2'-O-methylcytidine	Nucleotide and Its metabolomics	-0.7534287160796332	-1.5552898051340307	-0.7712737788873656	0.009305226056540744	1.3169261760343876	1.0684980403799977	0.7348646216719582	-0.04960176404185381
Cytosine	Cytosine	Nucleotide and Its metabolomics	-0.3535533905932738	2.4748737341529163	-0.3535533905932738	-0.3535533905932738	-0.3535533905932738	-0.3535533905932738	-0.3535533905932738	-0.3535533905932738
2'-deoxyguanosine	2'-deoxyguanosine	Nucleotide and Its metabolomics	0.578766012730843	0.5898482646973658	1.0930661418158474	1.3559794919854191	-0.900831247462665	-0.9719121844228813	-0.9232419156620216	-0.8216745636819078
N6,N6-dimethyladenosine	N6,N6-dimethyladenosine	Nucleotide and Its metabolomics	-0.723238384995961	-0.723238384995961	-0.723238384995961	-0.723238384995961	1.2707985965733124	1.074545793543259	-0.723238384995961	1.2708475348632335
N6-threonylcarbamoyladenosine	N6-threonylcarbamoyladenosine	Nucleotide and Its metabolomics	-1.1341817037596305	0.558345885408757	1.5008075303706947	0.8939645773841717	-0.9510423675615679	0.5703364745770866	-0.5114288836072647	-0.9268015128122433
5'-Deoxy-5'-methylthioadensine	5'-Deoxy-5'-methylthioadensine	Nucleotide and Its metabolomics	1.581581022361178	0.7507028004673283	0.8257958933183189	0.09442306578787531	-0.2799678431377425	-0.8405748612519128	-0.7605154535744187	-1.3714446239706228
2'-O-methyluridine	2'-O-methyluridine	Nucleotide and Its metabolomics	-0.46082892316911683	-0.5309034697323111	1.9941040636430751	0.2506146176799897	-0.18380915878071888	0.092428493608389	0.35448507477708485	-1.5160906980263962
Hypoxanthine	Hypoxanthine	Nucleotide and Its metabolomics	-1.0792444580598648	0.9379066110112463	1.6549140654487333	0.8409809586548321	-0.7840326626557639	-0.4834582620283963	-0.35607989712268234	-0.7309863552481044
2'-O-methylguanosine	2'-O-methylguanosine	Nucleotide and Its metabolomics	-0.6841170555128394	-1.44538870892158	1.0539471723283345	0.25138332392283796	1.5047029908954408	0.4725981994426826	-0.3352050610884958	-0.8179208610663822
Guanine	Guanine	Nucleotide and Its metabolomics	1.2942108647376667	-0.25021719932195247	0.3847748130238005	1.2160196605467655	-1.6036114953416547	0.2157280394127759	-0.2910793928071882	-0.9658252902502131
Deoxyuridine	Deoxyuridine	Nucleotide and Its metabolomics	0.7464795358480389	0.5892732478552397	1.1468592610253534	1.1855919665917507	-0.9304558707296701	-0.9673243149299331	-0.8306860143413604	-0.9397378113194188
2'-deoxycytidine	2'-deoxycytidine	Nucleotide and Its metabolomics	0.6613307264736867	0.6837716167473596	1.040030486021589	1.2800709647658648	-0.9009888439037863	-0.9794586122213185	-0.9667263261498825	-0.8180300117335132
Adenosine	Adenosine	Nucleotide and Its metabolomics	-0.9776146334367668	-0.8670578209110901	-1.0997806734674873	-0.6503864070115148	0.9624176891334105	1.2841999653717147	0.9704990951388583	0.377722785182876
1-methylpseudouridine	1-methylpseudouridine	Nucleotide and Its metabolomics	0.9603681081312689	0.5879556936182129	0.884670979049299	0.91610619071718	-0.25434242881404895	-1.4086157306739029	-1.4086157306739029	-0.27752708135410725
5-formylcytidine	5-formylcytidine	Nucleotide and Its metabolomics	1.4188763437053888	-0.5371894306682823	-0.5371894306682823	1.8042602403043044	-0.5371894306682823	-0.5371894306682823	-0.5371894306682823	-0.5371894306682823
5'-Cytidylic-acid	5'-Cytidylic acid	Nucleotide and Its metabolomics	-0.9216305749401302	-0.876048546193305	-0.7248849974920495	-0.6593457249439911	0.1613980440515991	1.5788223538127277	1.3784834538462343	0.06320599185891282
5-methylcytidine	5-methylcytidine	Nucleotide and Its metabolomics	-0.004336534270625581	0.6085418757272919	1.0738372391549418	1.2457548731478107	-0.5488323301215745	-0.1414932163396611	-1.861447549700708	-0.37202435759747543
Xanthosine	Xanthosine	Nucleotide and Its metabolomics	0.01607071794065734	0.2380708743620911	1.9652758340392595	0.39479463944139614	0.21310785724866263	-0.6466912927202249	-1.2948832290282972	-0.8857454012835465
S-adenosyl-L-methioninate	S-adenosyl-L-methioninate	Nucleotide and Its metabolomics	1.1409422035990189	0.7769997360294384	0.8391495563665701	0.9402440834584005	-0.7528990516921452	-1.0413531952682478	-0.8029569441393237	-1.1001263883537096
Pseudouridine	Pseudouridine	Nucleotide and Its metabolomics	-0.3395839930658586	0.8100763337890653	1.6940207513109973	0.863190399908723	-0.5142057342394657	-1.2066220219052481	-0.7937032190036108	-0.513172516794601
1-methylguanosine	1-methylguanosine	Nucleotide and Its metabolomics	-0.16538655523475612	0.7230399649466236	1.2085481960017213	1.497203238036906	-0.7579334712076294	-0.96542350316492	-0.9362689514000123	-0.6037789179779334
3-methyluridine	3-methyluridine	Nucleotide and Its metabolomics	-0.2491133386747309	-0.24026208394327098	1.822265794003949	0.7606667507610464	0.5274398569082572	-0.3836646999227966	-0.956291761111544	-1.2810405180209112
Cytidine	Cytidine	Nucleotide and Its metabolomics	-0.32297113716221026	0.954458574211478	0.6138701483676061	1.7010104612166737	-0.9572189261214611	-0.9311976542392852	-0.09804793746254886	-0.9599035288102569
ATP	ATP	Nucleotide and Its metabolomics	-0.928111558133516	-1.2395475959687834	-0.6550470992291701	-0.4405109278807018	0.8720986161388801	-0.0955037114424285	1.485872455241197	1.0007498212745218
Thymidine	Thymidine	Nucleotide and Its metabolomics	0.8051986605489803	0.4193813695260561	1.1440107280472789	1.2562662255469064	-0.8776006122775928	-0.9328338377662803	-0.9417267690685884	-0.8726957645567592
1-Methylxanthine	1-Methylxanthine	Nucleotide and Its metabolomics	1.108256941598032	0.5979208683535052	1.0900886206004894	0.9001007615964709	-0.9240917980371244	-0.9240917980371244	-0.9240917980371244	-0.9240917980371244
Uridine	Uridine	Nucleotide and Its metabolomics	-1.4269909823920361	-0.9426078260762744	0.2982854629219752	1.241932847744997	1.1157761793688714	-0.8904417713444526	-0.0322948702787941	0.6363409600557164
3-methylcytidine	3-methylcytidine	Nucleotide and Its metabolomics	-0.69543566156219	-0.3612044573551875	1.0300194251089967	1.9968286136277642	-0.46468689980512	-0.03704661874553796	-0.8793598244876362	-0.5891145767810884
dTMP	dTMP	Nucleotide and Its metabolomics	1.0442229379241035	0.6191095836229525	0.9392772815680698	1.1007423867349597	-0.9678820851447711	-0.9342409351108325	-0.9180938507218115	-0.8831353188726709
UMP	UMP	Nucleotide and Its metabolomics	-0.6886921523546414	-0.2384955192366858	1.5375027779892618	-0.13646129534769594	0.11313371753932738	-1.1447869183551234	1.4206921723154717	-0.8628927825499196
5'-deoxyadenosine	5'-deoxyadenosine	Nucleotide and Its metabolomics	0.5405836088397846	0.7775343720100506	0.8375150274857647	-2.2318864901697104	0.10564539387810006	0.32524263676757714	0.16955041096254383	-0.524184959774112
IMP	IMP	Nucleotide and Its metabolomics	-0.3401789492295558	-0.6279320261081694	-0.5252065190691136	-0.608677099731637	-0.4972489270277281	1.0601673754304048	2.0517355816657155	-0.5126594359299166
dCMP	dCMP	Nucleotide and Its metabolomics	0.8998225133544393	0.7326678138078067	1.0543762504410668	1.0325171121018886	-0.9362959476960583	-1.014528717179946	-0.9385810915166614	-0.829977933312536
AMP	AMP	Nucleotide and Its metabolomics	-0.9787646462644226	-0.44901141520030624	1.0847789352568147	0.32369439495493696	0.6188651829130916	-1.3647094074295927	1.387743688155121	-0.6225967323856471
Cyclic-AMP	Cyclic-AMP	Nucleotide and Its metabolomics	-0.9024627940881913	-0.9024627940881913	-0.9024627940881913	-0.9024627940881913	0.3077190670395614	1.1277935030447013	1.1638511916796432	1.0104874145888596
Guanosine	Guanosine	Nucleotide and Its metabolomics	0.2217614773723168	-1.6141070667956379	-0.4347291629302529	-0.1821300885381711	-0.967045804439059	1.2093551281593125	1.1703642199750268	0.5965312971964688
dAMP	dAMP	Nucleotide and Its metabolomics	0.48267986688547543	0.7537997843956089	0.8517053537158003	1.4963595833535697	-0.9542114787563196	-0.9773185329413502	-0.7917771675946578	-0.8612374090581268
FAD	FAD	Nucleotide and Its metabolomics	-0.21437881796961566	-1.424785438196581	1.636057305939774	0.43077947131326444	-1.21971799065577	0.442516440086616	0.5729828396480976	-0.22345381016577456
Isocytosine	Isocytosine	Nucleotide and Its metabolomics	0.5776786305571734	0.6862445701458997	1.1613878032907072	1.2248629098900587	-0.9116198916623538	-0.9960350698057351	-0.920868825954987	-0.8216501264607635
1-Methyladenine	1-Methyladenine	Nucleotide and Its metabolomics	-1.0739408114648408	0.554876279773464	1.8836292629175801	0.4144673637115454	0.14324573964031684	-0.5367614613735037	-0.16813401952469362	-1.2173823536798631
Uracil	Uracil	Nucleotide and Its metabolomics	-0.9685146137042993	0.3993887385788982	1.6114409441599287	1.3209735334199137	-0.722044941119416	-0.8525575970218118	-0.3666042617264777	-0.42208180258673994
Inosine	Inosine	Nucleotide and Its metabolomics	0.6168393873400809	-1.8373520776824894	0.23236989328840202	-0.63019548771139	0.30833781716657266	-0.19448505061735102	1.626276342888859	-0.12179082467268582
5-Methylcytosine	5-Methylcytosine	Nucleotide and Its metabolomics	-0.7219985649846048	-0.7219985649846048	-0.7219985649846048	-0.7219985649846048	-0.7219985649846048	1.041272318339497	1.3557037862480938	1.213016720335433
N,N-Dimethylguanosine	N,N-Dimethylguanosine	Nucleotide and Its metabolomics	-0.043584977367957876	0.296535519702116	-0.7272562571481883	1.6545213352251675	0.7128961295299088	0.3751967833451402	-1.5936209162519845	-0.6746876170342013
ADP	ADP	Nucleotide and Its metabolomics	-0.3535533905932738	-0.3535533905932738	-0.3535533905932738	-0.3535533905932738	2.4748737341529163	-0.3535533905932738	-0.3535533905932738	-0.3535533905932738
Ser-Glu	Ser-Glu	Small Peptide	-0.5220819310310462	-1.056102777097247	-0.5891336473634347	-1.131213263336949	1.430998921544595	0.25023182011753203	1.3411682969646774	0.2761325802018722
Cyclo(Pro-Leu)	Cyclo(Pro-Leu)	Small Peptide	-0.009958214923588213	2.1072768645241817	0.4908551445613082	-0.41944921477336494	-0.4252201809830963	-0.5719850348347127	0.10278978683676593	-1.2743091504074913
Phe-Tyr	Phe-Tyr	Small Peptide	-0.9581155907919073	-0.5374603907625588	-1.0842964731555902	-0.616586852372277	0.24000610309996975	0.2517653157744656	1.8312049180647274	0.8734829701431699
Thr-Leu	Thr-Leu	Small Peptide	-1.0294229032902098	-0.6512850325431014	-0.9210412449652765	-0.9420761375572464	0.47491557947141244	0.8599417119137963	1.5377722784324344	0.671195748538191
His-Leu	His-Leu	Small Peptide	-1.1683190645295378	-0.6541610806289492	-0.7185646386872626	-0.7483438669695514	-0.0019238146006000806	0.6009852995872603	1.6196021004953103	1.0707250653333311
Val-Pro-Leu	Val-Pro-Leu	Small Peptide	-0.9886502979093951	-0.46487165722979745	-1.128965826780065	-0.8667202163587799	0.32788052496363645	0.563949582475184	1.4849188544591243	1.0724590363800932
Phe-Val	Phe Val	Small Peptide	-0.8848719992179642	-0.5604067375231705	-0.8670956525399336	-1.0827656756079196	0.5943631733459176	0.13420743195318133	1.494737349129941	1.1718321104599463
Alanyl-glutamine	Alanyl-glutamine	Small Peptide	-0.9116811925808478	-0.7892362151499689	-1.0051044411240098	-0.9579663390071885	0.7397694085719587	0.7913276762381936	1.35794054099722	0.7749505620546413
Val-Tyr	Val-Tyr	Small Peptide	-0.8814279013770863	-0.6568511493731239	-0.9468441046681745	-0.9451604964031871	0.1706240422090096	0.9134891302768953	1.612378072393532	0.7337924069421362
Asp-Leu	Asp-Leu	Small Peptide	-1.3072994405238245	-0.27781366407507335	-0.46546175589432026	-0.758679746414802	0.5244742753734727	-0.4016936315741864	1.7771355414924377	0.9093384216162971
Val-Met	Val-Met	Small Peptide	-0.8688540383025808	-0.8939567617215978	-0.912865488860057	-0.9084063500082081	0.3265886842586852	0.8553638631565917	1.3799315819332372	1.0221985095439297
Gly-Thr	Gly-Thr	Small Peptide	0.5856657003631629	1.5619645354058609	0.9421682948935332	0.41153639575826684	-0.847249623151596	-1.1130132688923349	-0.6807106076820292	-0.8603614266948673
Glycyl-dl-serine	Glycyl-dl-serine	Small Peptide	-0.264856069104319	1.0825717475524292	1.4394384011279082	0.8086838841583811	-0.684558096657474	-1.2230316166538655	-1.0245124451540388	-0.13373580526902115
Val-Ile	Val-Ile	Small Peptide	-0.9564368315911549	-0.645427905524479	-0.8594850120079264	-0.9622276285160816	0.5073220374875791	0.4699681840876245	1.7396940316483793	0.7065931244160598
gamma-Glu-Phe	gamma-Glu-Phe	Small Peptide	0.12495892638137722	1.207640273684078	1.3001944887867716	0.8493089473572426	-0.7474011252643413	-0.7684715171170623	-1.1095502182333676	-0.8566797755946965
Gly-Gly	Gly-Gly	Small Peptide	-0.5383728443777163	0.6965480027426129	1.6568035268954138	0.8438770830777487	0.028956636965658866	-0.5147730528635762	-0.8210302170795688	-1.3520091353605792
Glu-Glu	Glu-Glu	Small Peptide	-0.7408143176894062	-0.20397201619673733	1.8041526648486748	0.04967955819337032	0.3534132340691505	-1.5542306896854474	0.6792971594022222	-0.3875255929418197
Val-Val	Val-Val	Small Peptide	-0.9319189169526658	-0.5086305850240023	-0.8321736643510621	-1.0342257024903045	0.24377109726829282	0.44021774428313065	1.768377478229313	0.8545825490373024
Cyclo(Pro-Phe)	Cyclo(Pro-Phe)	Small Peptide	-1.9915407912915972	0.5668065640660769	-0.09928608031720566	-0.1998247836126275	0.940388678577316	0.8803443639955006	-0.7550829295184879	0.6581949781010217
Gly-Tyr	Gly-Tyr	Small Peptide	-0.7180880240045578	-1.0347957299288808	-0.8177923480034873	-1.1237333368424802	0.8840898274807978	0.7643304801433399	1.1305463716621253	0.915442759493143
Gly-Glu	Gly-Glu	Small Peptide	0.3541939794233194	0.4870999211609217	1.5717664559474442	0.6943211798053807	-0.01749332075939285	-1.6053117022228194	-0.7944093148507813	-0.6901671985040785
H-Phe-Trp-OH	H-Phe-Trp-OH	Small Peptide	-1.0614988772290235	-0.6028702656161434	-0.9457054887068308	-0.9750430680519288	0.5952188298021267	0.5550358415068259	1.3553998013804762	1.0794632269144986
Leu-Val	Leu Val	Small Peptide	-1.112171028371144	-0.6727361456377965	-0.8779959917776772	-0.74707975734718	0.40917999231227825	0.6853330768962396	1.7337933189567003	0.5816765349685776
Ala-Phe	Ala-Phe	Small Peptide	-0.9125620728455411	-0.9125620728455411	-0.9125620728455411	-0.9125620728455411	0.5842818305436326	0.7889390917786442	1.375879314994393	0.901148054065494
Phe-Leu	Phe Leu	Small Peptide	-0.8931407011816072	-0.603749558840369	-0.9140922509199295	-0.9339731056978737	0.34023822712830343	0.3454639537533583	1.7532975455248276	0.9059558902332903
Leucyl-Glycine	Leucyl-Glycine	Small Peptide	0.7380774923466965	0.939279061145569	1.0963477896437197	0.9414733520620334	-0.9158309186959583	-0.9262203100703447	-0.8067283418434876	-1.0663981245882272
N-Glycyl-L-Leucine	N-Glycyl-L-Leucine	Small Peptide	-0.5367048867966537	-0.7873886328620191	-1.0943820282870318	-1.1750685509043732	0.8372658637579617	0.561514464684756	1.3079789620532738	0.8867848083540878
Anserine	Anserine	Small Peptide	-1.3021966935903024	-0.8411635868403728	0.7744542355035077	-0.09538582778833794	0.7215869938367176	-1.2207514576471505	0.824649416357669	1.138806920168268
Leu-Ala	Leu-Ala	Small Peptide	-0.6402702766551797	1.157703165915543	-0.43310118960410043	-1.2325862726313974	-0.1820772774663088	-0.1093556793565779	1.8292289327375149	-0.38954140293949496
Glycylphenylalanine	Glycylphenylalanine	Small Peptide	-0.6015502860951221	-0.7820143536728257	-0.9074249626345376	-1.2295712446570473	0.9665416397703901	0.28400941083055425	1.3585993643833612	0.9114104320752272
Gly-Trp	Gly-Trp	Small Peptide	-0.5539758263221845	-0.9166459364285946	-0.94562728840418	-1.1085122694254967	0.8341404558366592	0.25570707870763715	1.2637257170740008	1.1711880689621583
Glutathione-Oxidized	Glutathione Oxidized	Small Peptide	0.012815336345474796	-0.9201988397281601	-1.2817649553070158	-0.6876689295950795	0.22068482387173957	1.5244793808985404	1.2814386608918873	-0.14978547737738773
L-alpha-Aspartyl-L-phenylalanine	L-alpha-Aspartyl-L-phenylalanine	Small Peptide	-0.5710773139322087	-0.12199126840487254	1.6653026181774457	-0.08458564134167691	-0.38986875360213097	-1.7099276077480403	0.7906002357176565	0.4215477311338273
gama-glutamylalanine	gama-glutamylalanine	Small Peptide	-0.6828735859438625	-0.869346547306228	-0.48668853676113283	-0.9234791115788	1.9150751359329206	0.01734697999452752	1.0099639005321386	0.02000176513043495
ALA-PRO	L-Alanyl-L-proline	Small Peptide	-0.1663096763643628	1.0891891239195848	1.2754305952151017	0.14775918305175534	-0.8460659829973548	-1.2704426936578064	0.8289492566317367	-1.0585098057986548
Phe-Asn	Phe Asn	Small Peptide	-0.9400113626672622	-0.9975303993325011	-0.14523860531369784	-0.3845901952716725	-0.0959835355949195	-0.3495809068091526	1.9941909669886086	0.9187440380005922
gamma-Glu-Met	gamma-Glu-Met	Small Peptide	-0.6731733230025937	-0.6328321017543582	-1.093480185704079	-1.1636370955420026	0.3837159331996043	0.8299811618403422	1.1573345948109335	1.1920910161521547
gama-Glutamate-Cysteine	gama-Glutamate-Cysteine	Small Peptide	-1.0532992671148267	-0.8647407809608286	-0.6299323872374677	-0.7087164363690532	-0.1753099464474963	0.7196996239008879	1.4475433892851772	1.2647558049436094
H-His-Trp-OH	H-His-Trp-OH	Small Peptide	-0.9675386322056925	0.08841909814954056	-0.6980471896506508	-1.427571556000923	0.3860599087081167	0.08211876939771331	0.9872392519904617	1.5493203496114318
Gly-Ile	Gly-Ile	Small Peptide	0.6325928067612223	0.04018100684264631	-1.5678043718775567	-1.5678043718775567	0.4598388414401575	0.5250347148482823	0.9657984633051411	0.5121629105576626
Gly-Val	Gly-Val	Small Peptide	1.009323772555615	-1.4611204220820586	-1.051500305112072	-0.9775194687539887	0.5963965553210662	0.42054899798206336	1.0329222768121686	0.430948593277206
H-Glu(Leu-OH)-OH	H-Glu(Leu-OH)-OH	Small Peptide	-0.15381848388908761	1.0253162334043355	1.4829997053102626	0.9645304773861925	-0.8894572920570623	-0.6886473866995865	-0.9561440139565458	-0.7847792394985093
L-Tryptophyl-L-glutamic-acid	L-Tryptophyl-L-glutamic acid	Small Peptide	1.1566895673450017	0.9786381153096121	0.9801994233086968	0.4489076855548117	-0.3825603188030334	-1.0528502555999666	-0.9625083152882002	-1.166515901826923
N-acetyltryptophan	N-acetyltryptophan	Amino acid derivatives	0.1608909741442838	0.43681768982618674	2.0789739192306547	0.3716346684412403	-0.7620793129105916	-0.7620793129105916	-0.7620793129105916	-0.7620793129105916
N-Acetyl-L-glutamic-acid	N-Acetyl-L-glutamic acid	Amino acid derivatives	0.938852995163554	-0.15945236852519284	1.672743609968432	0.6155502351253643	-0.2311701676763536	-0.6623344867025005	-0.9131992224871482	-1.2609905948661582
L-Carnosine	L-Carnosine	Amino acid derivatives	-0.1541972089316538	-0.4659574748039706	-0.828439900527481	-1.5730939571803146	1.0269257446772417	-0.04866208136400991	1.4978597303545222	0.5455651477756661
3-N-Methyl-L-Histidine	3-N-Methyl-L-Histidine	Amino acid derivatives	0.3741942004138851	0.4886192723320855	1.622046754958092	0.8535899086965397	-1.4247327323747403	-0.719323642120294	-0.6195621389545148	-0.5748316229510515
(S)-beta-Aminoisobutyric-Acid	(S)-beta-Aminoisobutyric Acid	Amino acid derivatives	0.9192494007888833	0.1179022357219086	1.4731842176147234	0.8060466630874245	-1.3802623532163611	-0.43962833678774016	-0.5213588192237179	-0.9751330079851207
L-2-PHENYLGLYCINE	L-2-PHENYLGLYCINE	Amino acid derivatives	0.8566152405153244	0.6283809324096225	-1.2042958934430918	-1.2042958934430918	0.7650753594594903	0.7379222509881402	-1.2042958934430918	0.6248938969566986
N-Acetylleucine	N-Acetylleucine	Amino acid derivatives	0.4623356210531524	1.4473984153174044	0.957445126436521	0.6274026323560695	-0.6804602620117406	-1.3398841700015065	-0.8711796918769639	-0.6030576712729367
Trans-4-Hydroxy-L-Proline	Trans-4-Hydroxy-L-Proline	Amino acid derivatives	-1.1159012854308603	0.20318835692825535	2.0269852824507204	-1.0846633308640972	0.008225872634794844	0.38199033933653465	0.10169935100678419	-0.5215245860621348
3-hydroxymethylglutaric-acid	3-hydroxymethylglutaric acid	Amino acid derivatives	-0.6136642068227312	-1.3986912367555593	-0.5939573671406976	-0.027749033842318093	-0.25124195120157117	0.5541061696415196	1.9485823222524907	0.38261530386886267
N-Acetyl-L-Tyrosine	N-Acetyl-L-Tyrosine	Amino acid derivatives	1.0737265560722271	0.018185500289462368	1.6691836615567561	0.5370386925946865	-1.0094731836267086	-0.7001609931946522	-0.8194284402660583	-0.76907179342571
L-Cystathionine	L-Cystathionine	Amino acid derivatives	-0.3849884763034348	0.3148427644963486	1.6502140923698199	0.731838743027411	-0.4982786137721939	-1.6867459413327202	0.3795149041485899	-0.5063974726338111
2-Aminoisobutyric-Acid	2-Aminoisobutyric Acid	Amino acid derivatives	0.5121624116695515	1.2276660167178988	0.7574865186604264	1.0971003751386859	-1.2457875078356349	-0.786355398370424	-0.9578023879663445	-0.6044700280141576
Aceglutamide	Aceglutamide	Amino acid derivatives	-1.5113453218813562	0.2280895903875603	1.6188181468833487	0.2308011362861868	-0.27134642620909527	-1.2032962778423517	0.6213711147630679	0.28690803761264133
Methionine-Sulfoxide	Methionine Sulfoxide	Amino acid derivatives	0.4532971219486957	0.9459977801418628	1.1929794080110057	1.0525545188616248	-0.7790879852299669	-0.830384988417526	-1.0361845411051547	-0.9991713142105396
N6-Acetyl-L-Lysine	N6-Acetyl-L-Lysine	Amino acid derivatives	-0.3367297811462888	0.3673062484000545	1.7882858098030239	0.8307822138727918	-0.8062324338316664	-1.3247957058584068	-0.6617743794404722	0.14315802820096316
S-(5-Adenosy)-L-Homocysteine	S-(5-Adenosy)-L-Homocysteine	Amino acid derivatives	-0.3757912408185028	-1.3694266710033498	-1.0324160600751036	0.10576847323030107	0.038015052527025396	1.868779219347757	0.6274169511099905	0.1376542756818826
gamma-Glutamyl-valine	gamma-Glutamyl-valine	Amino acid derivatives	-0.04219196239695185	1.3241289265468625	1.397805166148929	0.6541784880137355	-0.6592118661215076	-0.752594240712558	-0.8748216068139669	-1.0472929046645416
Cysteine-glutathione-disulfide	Cysteine-glutathione disulfide	Amino acid derivatives	-0.05509562006752093	-0.6482765678496378	-1.612865651803944	-0.12304951002498382	-0.5172061887653611	1.5436995331597134	1.1011888658053617	0.31160513954637264
N-Palmitoylglycine	N-Palmitoylglycine	Amino acid derivatives	-0.8054622195696411	-1.1575669973325404	-0.3962999092122635	-0.7700705307466353	0.25426729973140594	1.8266347022140272	0.13036613049121065	0.9181315244244371
N-Acetyl-L-phenylalanine	N-Acetyl-L-phenylalanine	Amino acid derivatives	0.2147938396899953	0.9725593924567731	1.6829854905436499	0.527055187375936	-0.7759098877301966	-0.9311487207958451	-0.8512377710775872	-0.839097530462726
L-2-Aminoadipate	L-2-Aminoadipate	Amino acid derivatives	-0.7953958395662011	-0.9437687264194167	-0.6890880862000441	-0.8764921669204051	0.24580091697985415	0.7766698771634514	0.4463191986529324	1.8359548263098302
Kynurenine	Kynurenine	Amino acid derivatives	0.5088296092573718	0.8007092875465341	1.5843330132930034	0.6213570185371092	-0.8203123458121362	-0.8114771605428185	-1.163847904546407	-0.7195915177326575
N-Acetyl-DL-valine	N-Acetyl-DL-valine	Amino acid derivatives	0.8300386355167214	0.3577170128861384	1.4918510874607653	0.8307273525724084	-0.7133822049824126	-0.9803329003590637	-1.1797204069410685	-0.6368985761534901
N-Isovaleroylglycine	N-Isovaleroylglycine	Amino acid derivatives	-0.3535533905932738	-0.3535533905932738	-0.3535533905932738	-0.3535533905932738	-0.3535533905932738	2.4748737341529163	-0.3535533905932738	-0.3535533905932738
Glycyl-DL-phenylalanine	Glycyl-DL-phenylalanine	Amino acid derivatives	-0.7958962352878848	-0.9914657363301157	-0.810110499164584	-1.0168934935273035	0.9796870467396053	0.49134642766011144	1.3839548739724667	0.7593776159377027
Cysteic-acid	Cysteic acid	Amino acid derivatives	0.31323118752421997	0.8947499427290213	1.2125841068962193	1.1718466963454168	-0.9642852152591227	-0.8700874523542782	-0.7661597955020404	-0.9918794703794367
N,N-dimethylarginine	N,N-dimethylarginine	Amino acid derivatives	0.2664912514423168	0.659941683884886	1.4491830807438388	1.1065927318496727	-0.9343388752877924	-1.1278384317288817	-0.7981264534600918	-0.6219049874439501
Beta-Alanine	Beta-Alanine	Amino acid derivatives	-0.07730319208013432	0.04744200443916722	1.7948289209486588	0.44189943140779625	-0.5094123617431807	0.32633401972864906	-0.2499127634142944	-1.773876059286658
4-Aminobutyric-Acid	4-Aminobutyric Acid	Amino acid derivatives	-0.9699628575209052	0.3532129643987785	1.7216878951853878	0.7477096072396957	-0.4057657536965992	-1.1236868955686206	0.5208936240922291	-0.8440885841299641
Dimethylglycine	Dimethylglycine	Amino acid derivatives	0.6348374684701985	0.8605256736508659	0.993021028630631	0.4877420118808633	-1.3606948063773185	-0.2573668800958584	0.26769798414621454	-1.6257624803055988
L-tyrosine-methyl-ester	L-tyrosine methyl ester	Amino acid derivatives	0.03704024617868866	0.8784351765058472	1.1000675280839847	1.0606167724640687	-1.2472321298707254	-0.004116159926876208	-0.3330311210924741	-1.4917803123425166
5-Hydroxylysine	5-Hydroxylysine	Amino acid derivatives	0.5977404064094569	1.6272517508721782	1.1632809797170511	-0.6473397559701257	-0.47841757841319493	-0.8085253400167677	-1.1030577333851512	-0.3509327292134488
N-A-Acetyl-L-Arginine	N-A-Acetyl-L-Arginine	Amino acid derivatives	0.2576664405721418	0.8784962157552949	1.6739625251694206	0.5882779633965537	-0.5728150790526423	-1.0687955161530636	-0.8822631184429169	-0.8745294312447871
H-Lys(Me)-OH-chloride	H-Lys(Me)-OH chloride	Amino acid derivatives	0.13401969401511804	0.9436452596912691	1.4860908289416102	0.7743676877312647	-0.9182143140155135	-1.198946645739833	-0.9692958075832943	-0.25166670304062183
2-octanamidoacetic-acid	2-octanamidoacetic acid	Amino acid derivatives	-0.35355339059327373	2.4748737341529163	-0.35355339059327373	-0.35355339059327373	-0.35355339059327373	-0.35355339059327373	-0.35355339059327373	-0.35355339059327373
2-Isopropylmalic-acid	2-Isopropyl-malic acid	Organic acid And Its derivatives	-0.954796478496488	-1.0218018881904654	-0.7397345674345885	-0.942665737745796	1.1703006288285034	1.0840368769171387	0.8987773371773349	0.5058838289443596
1-Amino-1-cyclobutane-carboxylic-acid	1-Amino-1-cyclobutane-carboxylic-acid	Organic acid And Its derivatives	0.6070900402756766	0.9164565885130398	1.4149366748231424	0.6833417692480687	-0.9554898746209309	-1.023165075902472	-0.9013206821011849	-0.7418494402353412
N-formylkynurenine	N-formylkynurenine	Organic acid And Its derivatives	0.5730097835563385	0.9725638503197119	0.9968579810052383	1.1449174124171555	-0.9409356054754824	-1.0070730452778034	-0.9367865965995837	-0.8025537799455739
Acetoacetic-acid-sodium-salt	Acetoacetic acid sodium salt	Organic acid And Its derivatives	-1.6485963138270212	0.5691484080475697	1.2443276480509826	0.008141734721467718	1.2201557146413982	-0.32285573138737955	-0.18589514728566692	-0.8844263129613512
Fumaric-acid	Fumaric acid	Organic acid And Its derivatives	0.5662817939358554	0.764331216813121	1.1544207924424976	1.110299535697337	-1.27831355198666	-0.560126517672179	-0.7396913407639493	-1.0172019284660223
Citramalic-acid	Citramalic acid	Organic acid And Its derivatives	-0.22161778696851078	-0.15544303710496354	0.971844345550685	-0.5263269576442147	-0.5310932519425468	1.9576474098655139	-1.2339462965002839	-0.261064425255681
Citric-acid	Citric acid	Organic acid And Its derivatives	-1.03479587979545	-0.8843445197349916	-0.8181071172875961	0.34950362424984477	-0.7134202295652213	0.574978292671111	0.8597913306971275	1.6663944987651735
N-Acetylputrescine	N-Acetylputrescine	Organic acid And Its derivatives	1.235532859217625	0.2262151005825845	1.036247109951022	0.46825443835810837	0.1793967093686317	-0.43140563478815463	-1.0199482145661642	-1.6942923681236508
3-phenyllactic-acid	3-phenyllactic acid	Organic acid And Its derivatives	1.1125071099160786	1.1845401836278557	1.3200455749377777	-0.7234185736963423	-0.7234185736963423	-0.7234185736963423	-0.7234185736963423	-0.7234185736963423
Argininosuccinic-acid	Argininosuccinic acid	Organic acid And Its derivatives	-0.3381955242406371	1.081732771254207	1.3833882567412288	1.0426317319069265	-1.0310823068341184	-0.6826578358432595	-0.978687187221656	-0.4771299057626892
4-Guanidinobutanoic-acid	4-Guanidinobutanoic acid	Organic acid And Its derivatives	-0.8814090757800142	-1.211247659404182	-0.07227451701289242	-0.6571816961715974	1.9189826116178454	-0.1360363048228743	0.7170066815205655	0.3221599600531478
Glutaconic-acid	Glutaconic acid	Organic acid And Its derivatives	-1.0952255842013345	-0.43545724851434486	-1.272052505158561	-0.4825574796064103	0.4738589662861123	1.6987082555302289	0.4325738151572874	0.6801517805070232
L-Lactic-acid	L-Lactic acid	Organic acid And Its derivatives	0.44147998829171875	0.7022435124732803	1.2257762057950372	1.2014965052239484	-1.2350761152593626	-0.6821532790319199	-0.8885675253014601	-0.7651992921912405
Hydroxyphenyllactic-acid	Hydroxyphenyllactic acid	Organic acid And Its derivatives	0.9654085384133209	0.7866707389005098	1.3743053076350387	0.47808707693739577	-0.9865374116289557	-0.6867613780486261	-1.0710416035638475	-0.8601312686448352
3-Hydroxybutyric-Acid	3-Hydroxybutyric Acid	Organic acid And Its derivatives	-0.9459456073203205	-0.9019522820207877	-0.8870443637113506	-0.3300452158732856	1.0585062159948944	0.1975371784419258	1.798981892627577	0.009962181861348259
Creatine	Creatine	Organic acid And Its derivatives	-0.7397365091382595	-0.15904944978668012	1.4245349728022711	0.21588996946469075	0.07855191239403436	-1.4598143705146898	1.3222580720806896	-0.6826345973020722
L-Leucic-acid	L-Leucic acid	Organic acid And Its derivatives	1.3091782612482337	-0.09722622404081972	0.4870344191726127	1.5495593866188722	-0.8121364607497248	-0.8121364607497248	-0.8121364607497248	-0.8121364607497248
N-Acetylneuraminic-Acid	N-Acetylneuraminic Acid	Organic acid And Its derivatives	0.46564279632336963	0.23157291392385337	0.9941298898464682	1.0781707928775783	-1.855914628164268	0.2685300814107292	-0.1647099024577507	-1.0174219437599838
4-Methyl-2-oxovaleric-acid	4-Methyl-2-oxovaleric acid	Organic acid And Its derivatives	-0.07771759710423558	-1.894080837810916	-0.25805903858635726	-0.3875604159173526	1.5335231859651202	0.5081690135423143	0.7428139787747876	-0.16708828886335947
2-methylsuccinic-acid	2-methylsuccinic acid	Organic acid And Its derivatives	-0.9640589885151313	-0.9438680773500113	-0.8991651416743823	-0.8859646821989592	0.8038112146267097	0.8493935874535586	1.2827869806263783	0.7570651070318372
Succinic-Acid	Succinic Acid	Organic acid And Its derivatives	-0.5723876726131757	-1.043942843723463	-0.5258693724891862	-0.42125615094990965	0.41146390069428884	0.3376348024664019	-0.3575968603473121	2.171954196962357
Itaconic-acid	Itaconic acid	Organic acid And Its derivatives	-0.9640544633546121	-0.47167538153083177	-1.2032476830365415	-0.6973260548408106	0.7677399996421952	1.6892785856336887	0.645062571177003	0.23422242630990803
Creatinine	Creatinine	Organic acid And Its derivatives	-0.5773513954716366	0.36156271121583305	1.0748167570339897	1.6897404971023704	-0.4353922044364897	-0.7690549551183559	-0.023750402788592816	-1.3205710075371182
2-Hydroxyglutaric-acid	2-Hydroxyglutaric acid	Organic acid And Its derivatives	-1.3014959198330394	-0.8035182600042032	0.26267302641442014	-0.9339903338566826	0.6057814577569551	-0.08630096954323702	0.4967513485436525	1.7600996505221396
Guanidinoacetic-acid	Guanidinoacetic acid	Organic acid And Its derivatives	-0.09427884860183104	0.5328601307891396	1.6960550904317913	1.0771032541254708	-0.8903035854723103	-0.8903035854723103	-0.8903035854723103	-0.5408288703276396
alpha-Aminoadipic-acid	alpha-Aminoadipic acid	Organic acid And Its derivatives	-0.8100667983647749	-0.8861155322775024	-0.6851506505060069	-0.9672286354116469	0.08776313422569593	0.956584461510909	0.6153710082737966	1.6888430125495322
L-norleucine	L-norleucine	Amino acids	-0.28671758637049227	0.0805565506599515	1.7201720210810483	0.86290614333197	-0.3856729708899552	-1.6894127159657633	0.13130298727647874	-0.43313442912323147
Homo-L-arginine	Homo-L-arginine	Amino acids	0.6834251309450914	0.762985108432148	1.2156541884764345	1.0172380165063846	-0.8981374979594928	-1.05758556133672	-0.979463804850544	-0.744115580213301
L-Asparagine	L-Asparagine	Amino acids	-1.1121873233754234	0.24358484514318018	-1.227380750549658	-0.33533973824995245	-0.5010079898007109	0.4326155614596764	1.7609035739426087	0.7388118214302773
L-citrulline	L-citrulline	Amino acids	-1.1705663341003916	-0.8155874292421239	0.8300899746174796	-0.6397569486135974	1.7254094901725217	0.5089180573755031	0.29750266610923065	-0.7360094763186189
L-Pyroglutamic-acid	L-Pyroglutamic acid	Amino acids	-1.4028726687507558	1.0429433845555485	1.3379601939964116	-1.4028726687507558	-0.10396495014115126	0.10110927181441123	0.02210172152199649	0.4055957157542955
L-Proline	L-Proline	Amino acids	-0.0869867977075942	0.8352286046378113	1.6604733850026614	0.8108148197329922	-0.6970993419461009	-1.199757443138828	-0.8615069079807491	-0.4611663186001928
L-Valine	L-Valine	Amino acids	-0.1485126794179261	1.1635866362553253	1.442979368771131	0.7331011977970229	-0.7459300825833602	-1.315204649504541	-0.7646795935395909	-0.3653401977780576
L-Methionine	L-Methionine	Amino acids	-1.413618608699094	-0.9818709187667413	-0.09955922000846004	-0.7153148965727366	0.060778678147169266	0.9302401932316938	0.8061612550172693	1.4131835176508962
Phenylalanine	Phenylalanine	Amino acids	-0.4064942708047368	0.6767066463858015	1.8505089792132758	0.8291826218894367	-0.9899391905360201	-0.6139348576631043	-0.6405393938341158	-0.7054905346505403
Glycine	Glycine	Amino acids	-0.8103267587430452	1.213121070551508	1.5962128876039272	0.42714100576157804	-1.221576013547906	-0.5703472563672339	-0.5647999793451002	-0.06942495591372418
Threonine	Threonine	Amino acids	-1.1546334182477975	0.9642423525432465	1.5261195780649173	0.37965674166884433	-1.0166092800794215	-0.4419192089295648	-0.8362784487482862	0.5794216837280557
Lysine	Lysine	Amino acids	-0.18225569550045012	1.0661869369633317	1.544698309922234	0.8103421830473274	-0.9558852213032886	-1.0305324599852599	-0.7427274864056748	-0.5098265667382198
Tyrosine	Tyrosine	Amino acids	-0.7822774696633322	-0.0032306686648363734	2.066701651845192	0.6466372068352155	-0.29569020984192756	-1.177157761057982	0.019488768674893017	-0.4744715181272207
Histidine	Histidine	Amino acids	0.5423075658582694	0.9367895429176974	1.4086533382376052	0.6329838870529474	-1.0193523470548682	-1.2925692887446747	-0.6426580438566998	-0.5661546544102769
Arginine	Arginine	Amino acids	-1.0365413097311378	0.22495097607116907	1.4686921543215476	0.23283640692885493	-1.4148760329945558	-0.8445216941551674	0.6108751835005201	0.7585843160587744
Serine	Serine	Amino acids	-0.4349503480036891	0.9491162658807514	1.5496146130647357	0.8930834451172015	-0.7593317949977672	-1.2657721179940569	-0.6875112370267502	-0.2442488260404241
L-Norvaline	L-Norvaline	Amino acids	-0.017775232688263212	0.9966273249310779	1.5299171206703308	0.8232672992624102	-0.7389270988837469	-1.2263268069319453	-0.63831063792305065	-0.7284719684368101
L-Isoleucine	L-Isoleucine	Amino acids	0.2135422419608418	1.049469606811856	1.4960354719559605	0.7289420129259817	-0.9375512768620908	-0.9731412261545012	-0.7061991128362405	-0.8710977178018053
L-Alanine	L-Alanine	Amino acids	-0.06142877561895824	0.8707733383126051	1.6898511401619094	0.6524262714007141	-0.713546591891933	-1.3694692769332728	-0.5101262069480654	-0.558479898482999
Glutamine	Glutamine	Amino acids	0.3136879024074798	1.0984523626902245	1.2659386154632137	0.8217753647835302	-1.2905187945227825	-0.943106452466168	-0.8070836065781621	-0.4591453917773388
L-Leucine	L-Leucine	Amino acids	-0.49349054310313295	1.1728375539119644	1.4189232513262187	0.9554195846061446	-0.7423119330998574	-1.021996506117146	-0.5263832470533073	-0.7629981604708788
Tryptophan	Tryptophan	Amino acids	0.3774487260221654	0.9374989180240637	1.5274311156179101	0.6734383519269791	-0.9803686525926151	-1.0687087217508944	-0.8144237265849634	-0.6523160106626433
Ornithine	Ornithine	Amino acids	-1.5868582572672174	-0.47482602941173635	1.0596296065294177	-0.34177342936719246	-0.09058207168989943	1.6507648011290745	0.25249077286674	-0.4688453927891834
L-Glutamic-acid	L-Glutamic acid	Amino acids	-1.5033672477400855	0.48481937723508184	0.4794052006365873	-0.10156289592868217	-1.537345178471714	0.39721977247215345	0.6095244917522077	1.1713064800444493
L-Aspartate	L-Aspartate	Amino acids	-1.4673414891467813	-0.3632855181008211	-0.07800145637067332	-1.1616132608339822	0.9672217314999386	0.602474891933974	0.06646288465407013	1.4340822163642808
Decanoyl-carnitine	Decanoyl-carnitine	CAR	-0.7918308945428032	-0.9245047941757216	-0.6694905107580109	-0.9555753240127348	0.16818818285311193	0.34416309506481363	1.4795436943514861	1.3495065512198583
Stearoyl-carnitine	Stearoyl-carnitine	CAR	-1.3286478009925318	-1.1102346821269626	-0.9546194483577144	0.29421342588422855	1.3718104467145598	0.290175674267785	0.6675178161643054	0.7697845684463301
L-palmitoylcarnitine	L-palmitoylcarnitine	CAR	-0.9780453275032699	-1.0123432102275591	-0.8285144457678284	-0.8435334676303494	0.8323061726023273	0.5444802627396202	1.2410933786902776	1.0445566370967825
Octanoyl-carnitine	Octanoyl-carnitine	CAR	0.5126709246328189	-1.261980520719073	0.22773938535181548	-0.7693767385436828	-0.7665247082489819	0.07385560113906099	0.006824072194436151	1.9767919841936068
Myristoyl-L-carnitine	Myristoyl-L-carnitine	CAR	-0.8953039835314544	-0.9507143290588623	-0.9280289084764923	-0.9186865106206487	0.6985569104238726	0.822374723544217	1.2685295830157113	0.9032725147036562
Acetyl-carnitine	Acetyl-carnitine	CAR	-0.9013189128933666	-1.1179287465197172	-0.3885451672501815	-0.9811705496509283	1.166676929883238	0.16362964220906615	1.4276077658457544	0.6310490383761352
DL-carnitine	DL-carnitine	CAR	0.33068172252153455	0.6327005280029018	1.7577092578181182	0.2725169479317637	-0.3645070898703969	-1.194442667668524	-0.10993704513424854	-1.324721653601141
Dodecanoylcarnitine	Dodecanoylcarnitine	CAR	-0.8584187008873202	-0.9628442810507625	-0.866073245138936	-0.9722017923676906	0.7573296518420143	0.7702168541040337	1.3832597813929304	0.7487317321057311
Isovaleryl-carnitine	Isovaleryl-carnitine	CAR	0.4570118814767434	0.5046229711431933	1.222959081093301	1.1789453788787077	-0.7473220370038604	-0.32379829302482566	-0.7219296782984331	-1.570489304264822
3-Hydroxy-9-hexadecenoyl-L-carnitine	3-Hydroxy-9-hexadecenoyl-L-carnitine	CAR	-0.6332735371478434	-1.6116887533659399	-0.4050412322557138	-0.859311306772349	0.979993268851541	0.7971224838619276	0.828008952353502	0.9041901244748753
Isobutyryl-L-carnitine	Isobutyryl-L-carnitine	CAR	0.21898597954501603	0.017117436663363936	1.8709389569745853	0.026825163055024238	-1.0508573253742786	0.27436513834601306	0.1428379480245214	-1.5002132972342437
Hexanylcarnitine	Hexanylcarnitine	CAR	-1.1483641552529376	-0.5661660633898461	-0.8632432449999883	-1.0752508190950907	0.7856444995984574	1.1367404891376038	0.7034707526156936	1.0271685413861147
Heptanoyl-L-carnitine-chloride	Heptanoyl-L-carnitine chloride	CAR	0.24810720790784233	-1.3172392504908186	-0.6794007972941142	1.0594535610277895	-1.0984886183313816	0.646838568181513	-0.24926549603078166	1.3899948250299528
Oleylcarnitine	Oleylcarnitine	CAR	-0.9352044603615344	-1.0123759779120218	-0.8175092472461082	-0.9131095481128771	0.8151912921424557	0.6704583741744049	1.2971590832250377	0.8953904840906425
Tiglylcarnitine-Hydrochloride	Tiglylcarnitine Hydrochloride	CAR	-0.3691293770144893	0.7552963078442118	0.9218241725985348	0.5797480530616813	-1.41405670293424	-1.1141792725583688	1.2316576156425154	-0.5911607966398468
2-Methylbutyroylcarnitine	2-Methylbutyroylcarnitine	CAR	-0.01770827760572582	0.5580210321398041	1.164199552431717	0.4971384285128943	-0.6052470760344816	0.9993566544844388	-0.8784947852515657	-1.7172655286770802
Arachidonylcarnitine	Arachidonylcarnitine	CAR	-0.14780389866691482	-0.05331829807162301	1.868845043233015	0.44108160660328416	-1.3277181525036343	-0.9877918841276722	0.6172810403390436	-0.41057545680550395
Melatonin	Melatonin	Hormones and hormone related compunds	1.2011291909568984	0.05053927280757212	1.661603088081964	0.09670797419302052	-1.2677700013394724	-0.9048178517801739	-0.3558123497357333	-0.48157932318407554
17a-Hydroxyprogesterone	17a-Hydroxyprogesterone	Hormones and hormone related compunds	0.17735124194723692	1.9153464734482228	0.24483008246094956	0.4957696785390282	-0.6551119339069135	-1.3766030691620936	0.016815153042980653	-0.8183976263694145
Progesterone	Progesterone	Hormones and hormone related compunds	-0.5399637722689087	1.6555212992030492	1.5842613344104028	-0.5399637722689087	-0.5399637722689087	-0.5399637722689087	-0.5399637722689087	-0.5399637722689087
2-Methoxy-Estrone	2-Methoxy Estrone	Hormones and hormone related compunds	-0.665255201077815	0.16233915165523521	-0.21217196704074376	1.8716065621342284	0.6171223531062994	-1.1797220247662532	0.4221370729921996	-1.0160559470031483
17beta-Estradiol	17beta-Estradiol	Hormones and hormone related compunds	0.7797369296307688	0.706106000451405	0.8468958084709812	-0.1365559698203338	-1.655204680359083	-0.8325783620813404	1.0628988149401288	-0.771298541232525
Aldosterone	Aldosterone	Hormones and hormone related compunds	0.8186331692745474	-0.2302130794912	0.9656672082958477	0.5334663321936738	-1.498523809152387	0.1763540010129192	-1.498523809152387	0.7331399870189856
11-Dehydrocorticosterone	11-Dehydrocorticosterone	Hormones and hormone related compunds	-0.35355339059327373	-0.35355339059327373	-0.35355339059327373	-0.35355339059327373	-0.35355339059327373	-0.35355339059327373	-0.35355339059327373	2.474873734152916
Prostaglandin-E2(PGE2)	Prostaglandin E2(PGE2)	Hormones and hormone related compunds	0.45619555488294145	1.0389206056014255	1.0433836848743552	1.0411564436228182	-1.1750069165171002	-0.9649367614570746	-1.0294874799527323	-0.4102251310546349
Cortisol	Cortisol	Hormones and hormone related compunds	0.001708411246719229	-0.2778500079179558	-0.25301524896673067	0.16362931064856812	-0.8669293286369166	1.3616678344205206	-1.5168368198071667	1.3876258490129596
17alpha-Hydroxypregnenolone	17alpha-Hydroxypregnenolone	Hormones and hormone related compunds	1.1612058992471446	0.8845511652432111	0.75386418092740215	0.7653426817349541	-1.1029537434439358	-1.1029537434439358	-0.2561026968209042	-1.1029537434439358
Epinephrine	Epinephrine	Hormones and hormone related compunds	1.0615166065995252	0.9344189510344548	1.1738432882588175	0.45443346339208274	-0.7632619497953418	-1.1869121406209413	-0.7295605891924076	-0.9444776296761912
3beta-Hydroxy-5-cholestenoate	3beta-Hydroxy-5-cholestenoate	Hormones and hormone related compunds	-0.4258652536622393	0.011360142216359751	0.9512682718604996	0.7212456367022584	-1.683247421895844	-0.0910710126101646	-0.841504107039731	1.357813744428864
Ethanolamine	Ethanolamine	Amines	-0.516058110966776	-0.905122131202591	-0.013693557028358599	-0.20469156115292608	1.4976534381570208	-0.6414368031508227	1.5981417677421037	-0.8147930423976523
Trimethylamine-N-Oxide	Trimethylamine N-Oxide	Amines	-0.5001695244635322	-0.5001695244635322	-0.5001695244635322	0.7948419654410009	2.206175181340192	-0.5001695244635322	-0.5001695244635322	-0.5001695244635322
Sphinganine	Sphinganine	Amines	-0.3535533905932738	-0.3535533905932738	-0.3535533905932738	2.474873734152917	-0.3535533905932738	-0.3535533905932738	-0.3535533905932738	-0.3535533905932738
Putrescine	Putrescine	Amines	0.8620982291871715	1.3754394912169736	0.6047255058770213	0.492959851169907	-0.6444943638419949	-0.22468026976316718	-0.8796838586985705	-1.5863645851473445
Histamine	Histamine	Amines	-0.35355339059327373	2.4748737341529163	-0.35355339059327373	-0.35355339059327373	-0.35355339059327373	-0.35355339059327373	-0.35355339059327373	-0.35355339059327373
1,3-diaminopropane	1,3-diaminopropane	Amines	-1.1136877842825508	-0.7793448138483238	-0.7927837321338699	-0.4564652717861264	1.7667454620309948	1.0321566416559613	0.35845563139107833	-0.015076133027163617
Urea	Urea	Amines	0.5926958844346066	1.1399977878369263	0.5234965748838976	1.3403017662564167	-1.0378905716282512	-0.8127676694001492	-0.9647951759605071	-0.7810385964229409
Spermidine	Spermidine	Amines	-0.2551483108868219	0.4012734535765261	0.7669620005975647	1.7757063513133267	-0.8613349966100379	-1.0215322373357392	0.27612837357444475	-1.0820546342292614
Acetylcholine	Acetylcholine	Amines	0.12132683585846978	0.4492835316837715	-2.2963245615028796	0.4534389365260374	0.6224039322510176	0.7695970550503974	-0.45853399438676284	0.33880826451994844
Choline	Choline	Amines	0.254434873577173	0.732230526670415	1.5796036294503115	0.7583656898959508	-0.42804803166346267	-1.291325930081717	-0.49468851778901707	-1.1105722400596483
m-Aminobenzoic-acid	m-Aminobenzoic acid	Benzene and substituted derivatives	0.25667766610956866	0.855020087633361	0.9455300410407903	1.4218440544906543	-1.1950489037335206	-1.032192836673515	-0.5541989246763039	-0.6976311841910343
Methylparaben	Methylparaben	Benzene and substituted derivatives	1.0750156538811504	-0.5004433543111285	1.3790979654912712	1.1399183813952951	-0.7733971616141471	-0.7733971616141471	-0.7733971616141471	-0.7733971616141471
Phenylethylamine	Phenylethylamine	Benzene and substituted derivatives	-0.23128288466316527	-0.39368810643214036	0.11947447850269165	1.8447620212616944	-0.8369378731999398	-0.7383198688122737	-0.9068622727252773	1.1428545060684112
Hippuric-acid	Hippuric acid	Benzene and substituted derivatives	0.6754897642090337	0.9067729102815008	1.0614358622813267	1.0692608938471726	-0.9883223558200942	-0.918666129374523	-0.9059396772036211	-0.9000312682207955
2-aminobenzoic-acid	2-aminobenzoic acid	Benzene and substituted derivatives	1.0089003359458992	0.8019626288636856	1.2821273689646666	0.44248518242880014	-0.8795296377494294	-1.3812291684066043	-0.689868270009162	-0.5848484400378581
4-hydroxybenzoic-acid	4-hydroxybenzoic acid	Benzene and substituted derivatives	0.646791369477453	0.3481555359756076	1.1823758531212114	1.2173971367058123	-1.0900906558507997	-0.1244479277276857	-1.0900906558507997	-1.0900906558507997
4-Hydroxyphenylpyruvic-Acid	4-Hydroxyphenylpyruvic Acid	Benzene and substituted derivatives	2.474873734152917	-0.3535533905932738	-0.3535533905932738	-0.3535533905932738	-0.3535533905932738	-0.3535533905932738	-0.3535533905932738	-0.3535533905932738
Tyramine	Tyramine	Benzene and substituted derivatives	-0.6617767564652193	-1.4263030319334162	1.2004634627173716	-0.7547483768599961	1.499778461666367	-0.29724397663243585	0.42306385003559505	0.016766367471730406
2-Phenylacetamide	2-Phenylacetamide	Benzene and substituted derivatives	-0.30046510883249516	-1.1309444649455418	-0.7381930452616092	1.4255735405593994	0.21005196207693375	-0.8015085443824899	-0.19109292089918792	1.5265785816849908
Homogentisic-Acid	Homogentisic Acid	Benzene and substituted derivatives	-0.731045025505205	-0.9858691014609738	-0.7289885914231722	-0.8474149456693044	1.861245087313901	0.25182698367905443	0.4902256139768576	0.6900199790888418
Thiamine-pyrophosphate	Thiamine pyrophosphate	CoEnzyme and vitamins	0.23760089382344293	0.8023926404969953	1.5959525970759423	0.6165195808253229	-0.58598330727061	-1.4350007295595946	-0.29041508446739833	-0.9410665909241005
Nadide	Nadide	CoEnzyme and vitamins	0.9712876995109745	0.7495611716187568	1.2173255185624146	0.5243997552107579	-0.6615051103578681	-1.413385392282987	-1.1060320137135866	-0.28165162854846315
Flavin-mononucleotide	Flavin mononucleotide	CoEnzyme and vitamins	-2.456035437947771	0.36084680279576187	0.5386824881244769	0.36272723125997836	0.4035025299061846	0.13117663117092881	0.42624993325194405	0.23284982143849606
Niacinamide	Niacinamide	CoEnzyme and vitamins	-0.0558380801938084	0.43809158385789815	0.1612923945935617	1.7186251878670733	-1.9227506756975645	-0.07795455807340794	0.07907750020238187	-0.3405433525561343
Biotin	Biotin	CoEnzyme and vitamins	-1.4808233263561241	-1.032325783938342	-0.449325801102922	0.9686842518134802	0.6407508478422792	-0.371392452207983	0.3302877638439962	1.3941445001056103
Vitamin-B9	Vitamin B9	CoEnzyme and vitamins	-0.3535533905932738	-0.3535533905932738	2.4748737341529163	-0.3535533905932738	-0.3535533905932738	-0.3535533905932738	-0.3535533905932738	-0.3535533905932738
Triphosphopyridine-nucleotide	Triphosphopyridine nucleotide	CoEnzyme and vitamins	0.9386695252814096	0.8673028578819149	1.1455331588746918	0.7048205077636363	-0.7730212199056925	-1.1620209028809745	-1.11402265033598	-0.6072612766790059
Vitamin-B2	Vitamin B2	CoEnzyme and vitamins	-0.2732022254172189	-1.1709593693002947	1.0673670596547766	-0.577817380114365	0.7205999960186463	0.8550930176482946	0.8378822923367446	-1.4589633908265849
B3	Vitamin B3	CoEnzyme and vitamins	-1.2038427934226332	-0.990564537019645	-0.19650071066778588	-0.930703235836991	1.3038923724797078	0.8900101972800166	1.0818343000331108	0.04587440715422016
vitamin-B1	vitamin B1	CoEnzyme and vitamins	0.48345750514130464	-0.5790557938244322	0.957261825302098	-1.6168294430368082	0.9584108181528952	0.7374596800978259	0.2352024282684547	-1.1759070201013406
Glutaric-acid	Glutaric acid	Fatty Acyls	0.27457534374273923	-0.2881406428267741	0.11449182824217796	-0.2427755835030575	0.1490593806337998	-1.0628513788447067	-1.0628513788447067	2.1184924314005285
Suberic-acid	Suberic acid	Fatty Acyls	-0.3535533905932738	-0.3535533905932738	-0.3535533905932738	-0.3535533905932738	-0.3535533905932738	-0.3535533905932738	-0.3535533905932738	2.4748737341529163
Octadecanedioate-(C18)	Octadecanedioate (C18)	Fatty Acyls	0.1989586275101265	-0.49366373291117865	-0.49366373291117865	-0.49366373291117865	-0.49366373291117865	-0.12367179430811241	-0.49366373291117865	2.393031831353879
Azelaic-acid	Azelaic acid	Fatty Acyls	-0.3535533905932738	-0.3535533905932738	-0.3535533905932738	-0.3535533905932738	-0.3535533905932738	-0.3535533905932738	-0.3535533905932738	2.474873734152917
Dodecanedioic-Acid	Dodecanedioic Acid	Fatty Acyls	0.3632107152806946	-0.7192310742570398	-0.0060962101713100845	-0.17623436244005625	-0.4823233909262699	-0.5206144271123382	-0.7505768753392933	2.291865624965614
Pimelic-acid	Pimelic acid	Fatty Acyls	0.7250608400003301	-0.7639426694335836	0.2188883804637167	0.09101536830399674	-0.7639426694335836	-0.7639426694335836	-0.7639426694335836	2.0208060889662907
Tetradecanedioic-acid	Tetradecanedioic acid	Fatty Acyls	0.3656810884566742	-0.6229301290411277	-0.07272206788825418	-0.3374098796871066	-0.4703576903906834	-0.48900146939396705	-0.6991775982290814	2.3259177461735465
Tridecanedioic-acid	Tridecanedioic acid	Fatty Acyls	0.4351937280991196	-0.6493642240463373	-0.20274033450969617	-0.6493642240463373	-0.3041138705633389	-0.2886407436621591	-0.6493642240463373	2.308393892775087
Hexadecanedioic-acid	Hexadecanedioic acid	Fatty Acyls	0.26615321088585897	-0.6944925381967606	-0.17412908080268535	-0.35730203346582157	-0.29533649147556384	-0.4070186903736527	-0.6944925381967606	2.3566181616253856
trans-10-Heptadecenoic-acid	trans-10-Heptadecenoic acid	FFA	0.5143238438031755	0.4594370996625087	0.822446400784608	0.4057780200150117	-2.3357708400801496	-0.007764441950662718	0.40047994665297604	-0.2589300288874684
Myristic-acid	Myristic acid	FFA	1.3868365135472382	-0.48973944442347295	-0.422329524620405	-0.8635785757545865	-0.8806814136254796	1.375192972831729	-0.8403678230717146	0.7346672951166923
Osbond-acid	Osbond acid	FFA	0.6916688728754236	-0.29779353364874034	1.3674190845192669	1.0457709503156647	-1.3917534565771574	0.0026997915014343662	-1.2223662406747375	-0.19564546831115592
Lauric-acid	Lauric acid	FFA	-0.8475150382113665	-0.9873698895545052	-0.9760106791516822	-0.7870685243298106	0.3422143620054924	1.318426144749111	1.0059154809795638	0.931408143513197
8,11,14-Eicosatrienoic-Acid	8,11,14-Eicosatrienoic Acid	FFA	1.594247420975937	-0.7108974523947337	1.0245179303615035	0.4000077830512285	-0.8084914862102325	0.159294150153778	-1.4161597245719881	-0.24251862136549404
Apigenic-acid	Apigenic acid	FFA	-0.2783937752581673	-0.784210883975848	-0.46110460929440056	-1.144246990447719	0.4009472765215578	-0.028040081494843546	0.14992203302979612	2.1451270309196238
EPA	EPA	FFA	1.1428681948056685	-0.04232458280900685	1.114098160637411	0.9830368802787123	-1.54373580293977	-0.7033504368905263	-0.19704302577709795	-0.7535493873053881
Docosahexaenoic-Acid	Docosahexaenoic Acid	FFA	-0.20163148020272822	1.4428076418299696	0.36612563436146284	-0.3086429329153798	0.4837461472497569	-1.285107809508721	0.9000849946192987	-1.3973821954336612
alpha-Linolenic-acid	alpha-Linolenic acid	FFA	1.4165288115095311	0.4769583471496492	1.1718123587563687	0.11179499880135316	-1.5433177720036242	-0.4154800179643152	-0.4045295858187461	-0.8137671404302129
1-pentadecanoyl-sn-glycero-3-phosphocholine	1-pentadecanoyl-sn-glycero-3-phosphocholine	LPC	0.9256174581936526	0.9209577752100107	1.028668042877541	0.8501059584921911	-0.7688110003716654	-0.9132712795684886	-0.9931176438147915	-1.0501493110184492
Choline-alfoscerate	Choline alfoscerate	LPC	0.08124191052684447	0.4100548307483435	0.9305224904008906	1.2847592042161449	-0.6536171613117688	-1.047023730511557	0.5645861943945998	-1.570523738463494
1-(9Z-hexadecenoyl)-sn-glycero-3-phosphocholine	1-(9Z-hexadecenoyl)-sn-glycero-3-phosphocholine	LPC	1.4202717982838757	0.5786769728415451	1.0916489195223038	0.32392228975733883	-0.4087633392183896	-0.9089414533014226	-1.3310371816672502	-0.765778006218
1-O-Hexadecyl-lyso-sn-glycero-3-phosphocholine	1-O-Hexadecyl-lyso-sn-glycero-3-phosphocholine	LPC	0.6813262609818684	1.213633379122665	0.6431134913508992	0.9638031090835311	-0.8240227344579923	-0.9493170896312503	-0.29583101896242536	-1.4327053974872934
1-docosahexaenoyl-glycero-3-phosphocholine	1-docosahexaenoyl-glycero-3-phosphocholine	LPC	0.1996935638907873	-0.6075185561903279	1.6277994252163348	-0.49477978576026016	1.4110530891731319	-0.3640519525755089	-0.9218895576411271	-0.8503062261130301
1-octadecylglycero-3-phosphocholine	1-octadecylglycero-3-phosphocholine	LPC	0.7859889076971812	1.0734834230557222	0.9644271037359544	0.8810139049852774	-0.9510628481171712	-1.1454920192667915	-0.7221163225004819	-0.8862421495896916
1-Stearoyl-sn-glycero-3-phosphocholine	1-Stearoyl-sn-glycero-3-phosphocholine	LPC	1.135714514500411	0.8465367346988273	1.1760514534417914	0.4578635144270628	-0.6990335234588767	-1.1026351416914744	-1.065582717049282	-0.7489148348684593
1-Palmitoyl-sn-glycero-3-phosphocholine	1-Palmitoyl-sn-glycero-3-phosphocholine	LPC	0.6731281991333673	0.24657941394299931	1.4489989144788622	0.9561487864812993	-0.4499690348131541	-1.2785796251738948	-1.222972822233346	-0.37333383181613644
1-Myristoyl-sn-glycero-3-phosphocholine	1-Myristoyl-sn-glycero-3-phosphocholine	LPC	0.6240312478014131	0.8681037319691179	0.7265024157097975	1.2322952978978965	-1.0095623641308522	-0.6315242297398537	-0.2905888657439598	-1.5192572337635628
Tauro-beta-muricholic-acid	Tauro-beta-muricholic acid	Bile acids	-0.5061401572635337	-0.5061401572635337	2.171004331890545	0.8658366116906571	-0.5061401572635337	-0.5061401572635337	-0.5061401572635337	-0.5061401572635337
Glycolithocholic-acid-3-sulfate	Glycolithocholic acid-3-sulfate	Bile acids	0.5413711747502482	1.9355909544836676	0.5974977765957312	-0.23391826695874876	-1.2714928555921945	-0.3314312820143923	-0.7865797898182406	-0.45103771144607074
Dehydrocholic-acid	Dehydrocholic acid	Bile acids	-1.4194413970791475	-0.8662892082888379	0.029114014902740504	0.27890961618758414	-0.8490494775916518	1.4868790705260886	0.2657352495000527	1.0741421318431725
Taurochenodeoxycholic-acid	Taurochenodeoxycholic acid	Bile acids	-0.08914235604077353	0.5297311108002873	0.1645413151333414	0.40272569274430425	-2.205093951221147	1.0875395002723172	0.5401216198703586	-0.43042293155868494
Taurocholic-acid	Taurocholic acid	Bile acids	0.750078111886188	1.5558758760400901	0.5657561850365445	-0.1453571506874387	-1.2773059587515616	0.4564936592152411	-1.0527319192011273	-0.8528088035379326
ACA	Allocholic acid	Bile acids	-0.9857683284272301	-0.9857683284272301	-0.47049445293867886	-0.9857683284272301	0.39123854716103906	1.5819556397374197	0.45359848585399226	1.0010067654679176
Cholic-acid	Cholic acid	Bile acids	-1.1986236042283207	-1.1986236042283207	-0.06270464783046523	-1.0093745353334758	1.120204733725568	0.8626669520449018	0.7451474376397532	0.7413072682103592
Isoallolithocholic-acid	Isoallolithocholic acid	Bile acids	0.848692343458111	1.0310063829454297	0.7972961855274537	0.6717563392154453	-1.4086027966699204	-0.16523605202680047	-1.4086027966699204	-0.36630960577979804
5-Hydroxyindoleacetic-Acid	5-Hydroxyindoleacetic Acid	Indole and Its derivatives	-0.6610245067094307	-0.3216853393297275	1.4465870365645104	0.574067423701799	-1.606530699215655	-0.650833332593767	0.9900916946632097	0.229327722919061
Serotonin	Serotonin	Indole and Its derivatives	-0.3535533905932738	-0.3535533905932738	-0.3535533905932738	-0.3535533905932738	-0.3535533905932738	2.474873734152917	-0.3535533905932738	-0.3535533905932738
5-Methoxyindole-3-Acetic-Acid	5-Methoxyindole-3-Acetic Acid	Indole and Its derivatives	-0.519080311094734	-0.519080311094734	-0.519080311094734	-0.519080311094734	-0.519080311094734	2.0736395851080918	-0.519080311094734	1.0408422814603122
Indolylpropionic-acid	Indolylpropionic acid	Indole and Its derivatives	1.1546221633785612	0.8074038754062269	0.30794603271676513	0.8769770366899149	-1.6400078050928453	-0.8373572373105388	0.18292555693952706	-0.8525096227276101
Indolelactic-acid	Indolelactic acid	Indole and Its derivatives	-0.3535533905932738	-0.3535533905932738	2.4748737341529163	-0.3535533905932738	-0.3535533905932738	-0.3535533905932738	-0.3535533905932738	-0.3535533905932738
beta-indole-3-acetic-acid	beta-indole-3-acetic acid	Indole and Its derivatives	0.9332691016389649	-0.2963493022492757	1.3325291401057164	1.052774999047596	-1.3355028588661284	-0.5069569231638125	-1.0485332674253875	-0.13123088908767092
Indole-3-Carboxaldehyde	Indole-3-Carboxaldehyde	Indole and Its derivatives	1.602667914397941	0.07759040069655833	0.986908418441161	0.7297221948296492	-0.8358979692594123	-0.8695657660816621	-0.9753716677534626	-0.7160535252707713
Indole-3-carboxylic-acid	Indole-3-carboxylic acid	Indole and Its derivatives	1.8656126966135564	-0.5347676448952046	-0.5347676448952046	1.3429931727576703	-0.5347676448952046	-0.5347676448952046	-0.5347676448952046	-0.5347676448952046
Xyluose-5-phosphate	Xyluose-5-phosphate	Phosphate sugars	-0.7667161941946722	-0.8984377986273028	-0.8966789726857848	-1.0002126889067093	0.8987743527539273	0.771929011302554	0.3942005516096447	1.4971417387483434
Ribose-5-phosphate-Barium-Salt-Hydrate	Ribose-5-phosphate Barium Salt Hydrate	Phosphate sugars	1.4738025285742489	-1.0284292729576563	-0.6293851340701095	-0.5971632922309597	0.5899549177976399	-0.5691317722795356	-0.6338467466230377	1.3941987717894082
Galactose-1-phosphate	Galactose 1-phosphate	Phosphate sugars	0.31109633582081747	1.1274682186522345	0.9530343628575475	1.1780026525159166	-0.6645198953081562	-0.9242525890868152	-1.18840225328725	-0.7924268321642919
D-Glucose-6-phosphate	D-Glucose 6-phosphate	Phosphate sugars	0.45882850513632534	1.2298125226326102	0.9161751333928381	0.9971552908986	-0.7022587476943533	-0.7908489958320112	-1.2792422847726563	-0.8296214237613547
Sedoheptulose-7-phosphate	Sedoheptulose 7-phosphate	Phosphate sugars	-0.8324029545538191	-0.4731909711123014	-0.7665610490035402	0.09017367401920484	1.694024256591573	0.24147182628421102	-1.1077616418179588	1.1542468595926343
6-Phosphogluconic-acid	6-Phosphogluconic acid	Phosphate sugars	-0.1927991338064438	-0.5430002629047724	-1.0030791651108468	-0.9115380476545554	1.562828378034265	-0.5414611982610595	0.1946876418770969	1.4343617878263148
D-Erythrose-4-phosphate	D-Erythrose 4-phosphate	Phosphate sugars	0.6697344360563982	0.9699918341742237	0.7569005287204411	1.1836482118802765	-0.5616164400660185	-0.5740913561011018	-1.2653055931234523	-1.1792616215407685
Biopterin	Biopterin	Pyridines and derivatives	-0.07576698106303596	-0.3635823581082672	1.0379409729919105	0.2532605779487877	0.15906368680146485	-1.0364530133510277	1.532759128452238	-1.507222013672078
2-Picolinic-Acid	2-Picolinic Acid	Pyridines and derivatives	-1.0685318890758162	-1.0071275168872915	-0.2534091779832398	-0.9397559211134995	1.4595834342641663	0.8481711358579485	1.0213540577388631	-0.06028412280113082
Pyridoxine	Pyridoxine	Pyridines and derivatives	-0.4692500918829454	-0.6879251357766505	0.3125294216736879	-0.7895784021247869	-0.48866861014288965	2.3075750750606856	-0.14082391272391998	-0.043858344083180074
Quinolinic-Acid	Quinolinic Acid	Pyridines and derivatives	0.3147964015470757	0.8522181453592115	0.6806757689633322	0.8678180778100771	-0.24660488667951816	-0.26006400571812516	-2.1976412540998105	-0.01119824718224304
4-Pyridoxic-acid	4-Pyridoxic acid	Pyridines and derivatives	-1.199155180155054	-0.11286109967789593	-0.5705190169554019	-1.199155180155054	0.7344752751863772	0.8959828224747487	1.5594468900587257	-0.10821451077644605
6-Hydroxynicotinic-acid	6-Hydroxynicotinic acid	Pyridines and derivatives	-0.11337365542654858	-0.9121075678857271	0.2668066814517349	-0.7755613836295314	2.286326278103121	-0.32686275645795115	-0.3828908782235346	-0.042336717931561525
Potassium-Phenyl-Sulfate	Potassium Phenyl Sulfate	Sulfonic acids	0.9402094091032024	0.26184730041468374	0.5405159571524036	1.3838760333393103	-1.767546065957819	-0.198832209123501	-0.5379825987077307	-0.6220878262205503
Indoxyl-sulfate	Indoxyl sulfate	Sulfonic acids	0.40718008371673003	0.8808710739362934	0.7998054298801922	1.0856258586595195	-0.5911574110308392	-0.2711628956339433	-1.9126367750102014	-0.3985253645177516
Taurine	Taurine	Sulfonic acids	-1.338830974476895	-0.7549302217797218	-0.5292502679951427	-0.5118407253807807	0.43604126602722976	1.5849341828032442	1.1786361110060968	-0.06475937020402228
Guanidinoethyl-Sulfonate	Guanidinoethyl Sulfonate	Sulfonic acids	0.1638067257650938	0.8808789159275228	1.2402645586288439	1.2283466790238275	-0.7790912494817994	-1.0659866917661882	-0.7465311096959285	-0.9216878284013715
Lumichrome	Lumichrome	Heterocyclic compounds	-0.43833430096631737	-0.1937447557809397	0.2324034218852165	1.5065602556869824	1.4058245368491005	-1.0799511592023363	-0.3438498192228085	-1.0889081792489
Thiamine-Monophosphate	Thiamine Monophosphate	Heterocyclic compounds	0.7996951505007253	-1.1095818151241612	0.31797438693907537	-1.089628037875384	0.1515857363397499	1.8069823898867992	-0.14854286628486416	-0.7284849443819401
2-Piperidone	2-Piperidone	Heterocyclic compounds	-0.38531469206419133	-0.08502109124300385	-0.17648367172681784	2.2249761556338727	-0.46206060986837416	-0.8335307084792883	-0.8174644624732251	0.5348990802210281
Phosphorylethanolamine	Phosphorylethanolamine	LPE	0.4376955395879615	1.2754869240540478	0.9077621185545651	0.7758856009356212	-1.080621609374148	-0.5275709592629119	-0.29856770407080313	-1.49006991042433
1-octadecanoyl-sn-glycero-3-phosphoethanolamine	1-octadecanoyl-sn-glycero-3-phosphoethanolamine	LPE	0.5023616035824763	0.6483152946092072	0.377635607110771	1.8265215417118947	-0.9567582611233499	-0.8084970625480516	-0.8845010518166256	-0.7050776715263224
1-hexadecanoyl-sn-glycero-3-phosphoethanolamine	1-hexadecanoyl-sn-glycero-3-phosphoethanolamine	LPE	0.7625792302845087	0.7985068962612556	0.9726470091806427	1.0535544976192666	-0.8585862160964136	-1.1200922936535391	-1.2729471106608339	-0.3356620129348886
2-hydroxyisovaleric-Acid	2-hydroxyisovaleric Acid	Organicacid and Its derivatives	0.841495473598516	0.6545345120612288	1.4343411262890744	0.6765114827850086	-1.1024452676984016	-0.7350188477348564	-1.0017744678108038	-0.7676440114897668
2-Methyllactic-acid	2-Methyllactic acid	Organicacid and Its derivatives	0.9948251120951425	0.8136267711182347	1.044424158736406	0.8549857298351268	-1.1210426541041738	-0.7987162176977549	-1.0228377708732832	-0.7652651291096989
3-hydroxyisovaleric-acid	3-hydroxyisovaleric acid	Organicacid and Its derivatives	0.9241327097909915	0.5643808762722725	1.051113467064039	1.0930200981368872	-0.6080202353943511	-0.7414169150321694	-1.1099119167052645	-1.1732980841324046
Diethyl-Glutarate	Diethyl Glutarate	Others	1.536785318475684	-0.5395446239135696	-0.5395446239135696	-0.5395446239135696	-0.5395446239135696	-0.5395446239135696	-0.5395446239135696	1.7004824250057333
Betaine-aldehyde-chloride	Betaine aldehyde chloride	Others	-1.497403387812265	0.14414946298526482	1.1054225073420278	0.04456941530484859	1.535913042988021	0.059195154643254304	-0.3943374414680438	-0.9975087539831092
Betaine	Betaine	Others	-0.08277974104260331	0.6299081817283371	0.927743201237038	1.328886812021334	-1.1537088079020454	-0.8016770120807842	0.48027968080538785	-1.3286523147666547
Homovanillic-Acid	Homovanillic Acid	Phenols	0.812479687258315	-0.665202138634308	1.9526420267490059	-0.665202138634308	0.5608889791642189	-0.665202138634308	-0.665202138634308	-0.665202138634308
Vanillylmandelic-acid	Vanillylmandelic acid	Phenols	0.31364109234314086	0.6145671838696377	1.3583543265565607	0.9306313459651647	-0.5324739833359007	-0.5505308845840619	-1.7558401207894472	-0.3783489600250962
3-Methoxytyramine	3-Methoxytyramine	Phenols	-1.2786999015282172	-0.1919524559790973	1.7752738962044616	1.2485596308238798	-0.4866966743576357	-0.34795527960728373	-0.33193685662570593	-0.38659235893039634
2-Phospho-D-glyceric-acid	2-Phospho-D-glyceric acid	Phosphoric acids	0.6310270166278958	0.9234204566938626	1.1590400961780767	0.9889819532500972	-0.9081958130233256	-0.9409889950764642	-0.922882329659679	-0.930402384990463
Dihydroxyacetone-phosphate	Dihydroxyacetone phosphate	Phosphoric acids	0.2349250065785514	1.2427082299588474	1.0360909860946723	1.0474890321331505	-0.9427077922026	-0.6911614387601788	-1.0186223695829693	-0.9087216542194743
Glycerol-3-phosphate	Glycerol 3-phosphate	Phosphoric acids	-0.9733469872026366	0.07404263200026334	-0.3287307812046997	-0.6284149512703789	-0.2798686073364575	1.8305672875816092	1.1697579634563504	-0.8640065560240463
Sucrose	Sucrose	Sugars	0.8643443348790286	1.7758735329490256	0.8305902841637188	-0.6941616303983547	-0.6941616303983547	-0.6941616303983547	-0.6941616303983547	-0.6941616303983547
Trehalose	Trehalose	Sugars	-0.6932369870652396	-0.6932369870652396	-0.6932369870652396	-0.6932369870652396	1.6274321798991291	-0.6932369870652396	1.2785915297164772	0.5601612257105915
Stachyose	Stachyose	Sugars	0.9596888582735078	0.726546708402427	-0.6191566005269198	1.7033997700345327	-1.0490881157849414	-0.7003009285971741	-0.7879273964141768	-0.23316229538725686
Pantothenic-acid	Pantothenic acid	Alcohols and polyols	0.4654640242808238	0.4400624434908057	1.3229826382346157	1.0254317690498997	-1.2484629843590174	0.012254018056568615	-0.6978483489205033	-1.3198835598331935
Shikimic-acid	Shikimic acid	Alcohols and polyols	-0.9316525640263288	-0.9316525640263288	-0.9316525640263288	1.003220052980805	0.9907428519984803	0.7266119999561528	1.0060353511698767	-0.9316525640263288
Allantoin	Allantoin	Azoles	0.603447452613794	0.883440284993789	1.1481550349358292	1.0523848509081444	-0.8680195871174095	-0.8073961540280683	-0.9968376347298131	-1.0151742475762677
Urocanic-acid	Urocanic acid	Azoles	-0.7326060310627545	0.2716872516737707	1.820870688035805	1.0824661940282032	-0.7034983781979037	-0.6014411298518714	-1.015170221054837	-0.12230837357040747
Oleoylethanolamide	Oleoylethanolamide	Fatty amides	-1.4467463240833498	-1.0837308252900333	-0.3448941223070494	-0.38847351163126365	0.9555318086204619	1.4796670500357647	0.3226542742294207	0.5059916504260475
Palmitoyl-ethanolamide	Palmitoyl ethanolamide	Fatty amides	-1.3338489932980189	-1.2905209155359145	-0.4500130268535893	-0.3583431103348791	0.9492257983660839	1.2248291934785267	0.5045987246080382	0.7540723295697539
Xanthurenic-Acid	Xanthurenic Acid	Quinolines and derivatives	-0.21914685920120563	0.8449969525531185	1.1567418483021448	0.0066526195154621975	0.5367442913232567	0.13581978052017787	-0.34686061750707126	-2.1149480155058824
Kynurenic-Acid	Kynurenic Acid	Quinolines and derivatives	0.39678266906296294	0.709210734764973	1.3302290378437562	1.095814398237669	-0.7427519698746653	-0.8936406833761942	-1.281181927272872	-0.6144622593856277
Ribonic-acid	Ribonic acid	Sugar acids	1.0774734766083003	0.567849436319085	1.1786044811957441	0.8124825564253949	-0.6291829099231971	-0.9009958825274321	-0.9089075051670024	-1.1973236529308917
Xylonate	Xylonate	Sugar acids	-0.05048462750009056	0.2993044277565019	1.6552739981313356	0.3396922515870034	0.11650897857461937	-1.852864402834188	0.2347115342229836	-0.7421421599381637
2-Hydroxyhexadecanoic-acid	2-Hydroxyhexadecanoic acid	Hydroxy fatty acids	0.010360985273685726	-0.8478615224564711	-0.3599245938069571	-0.09404292895601042	-0.2900947684389144	-0.12658218732857834	-0.6597927405771192	2.367937756290364
Uric-acid	Uric acid	Imidazopyrimidines	-0.6927926324018364	-1.2287727078440032	-0.6820072618953779	-1.0260060236382846	0.5473428347421965	1.1227743032375797	0.9010454235155518	1.0584160642841731
Butyric-acid	Butyric acid	SCFA	0.7430954290587912	1.0605901292816757	0.7809402301373752	0.8640989672311713	-0.6577422012971683	-0.3521935282106649	-0.7525369058342763	-1.6862521203669005
Mannitol	Mannitol	Sugar Alcoholss	0.9481496941919494	1.0106115954047792	0.9154937306021221	0.8520099818321967	-1.0242993724385667	-0.7554597535831576	-0.9985054071141832	-0.9480004688951383
