# Supplementary material for: Metabolic Changes in Zebrafish Larvae Infected with Mycobacterium marinum: A Widely Targeted Metabolomic Analysis
Source: Metabolites. 2025 Jul 4;15(7):449. doi: 10.3390/metabo15070449 (PMC12298622; doi:10.3390/metabo15070449)
Supplement: Supplementary file 1 [file metabolites-15-00449-s001.zip › Table2. Infected_vs_Control_volcano_Log2FC_VIP.xlsx]

## Sheet: sheet1
Index	Compounds	Class	B1	B2	B3	B4	A1	A2	A3	A4	VIP	P-value	FDR	FC	Log2FC	Type
Pantothenic-acid	Pantothenic acid	Alcohols and polyols	10144.6892	12644.1632	11236.3275	10003.0921	13542.6889	13492.3282	15242.7893	14652.8705	1.144294858811966	0.00642044389545363	0.01902032402894503	0.7733663886929825	-0.3707760301300356	insig
Shikimic-acid	Shikimic acid	Alcohols and polyols	1956.59323	1687.7637100000002	1972.15777	0	0	0	0	1969.29239	0.6375328578589271	0.23002769384683475	0.2894835234697051	2.85204713049239	1.5119978227235364	insig
Ethanolamine	Ethanolamine	Amines	6724.761590000001	4880.45007	6811.402059999999	4730.9833	4988.55087	4653.10207	5421.68675	5257.00935	0.6064078347602531	0.3066237101149463	0.37173685318954885	1.1391338295633922	0.18793725003583756	insig
Putrescine	Putrescine	Amines	12758.9609	13642.7567	12263.8382	10776.1286	15930.651000000002	17011.3409	15388.828	15153.5381	1.1671834592534605	0.00407229625669908	0.01374947338283347	0.7788010457631154	-0.3606732735971984	insig
1,3-diaminopropane	1,3-diaminopropane	Amines	1390.98981	1154.71167	938.01789900000006	817.872604	464.507687	572.048032	567.7254469999999	675.901202	1.0948467276936829	0.02229830671901123	0.04348862304204675	1.886512255935487	0.9157214728063384	insig
Urea	Urea	Amines	5475.17264	6272.85513	5734.17302	6385.28139	11252.8623	13192.1281	11007.667	13901.8692	1.2602167137817353	0.00172978906183789	0.00862148833995393	0.4835925663604683	-1.0481360268042843	down
Spermidine	Spermidine	Amines	13054.9161	12489.4515	17069.936999999998	12275.8194	15194.6353	17511.6744	18802.4827	22363.1509	0.9252196801676114	0.0475720881321958	0.08030986921241658	0.7430442675250428	-0.4284799317191563	insig
Acetylcholine	Acetylcholine	Amines	40.28280170000001	41.209564	33.476963899999994	38.4972171	37.1279032	39.192795200000006	21.905804999999997	39.2189586	0.43456493747951447	0.42592102560132655	0.49324314549782095	1.1165632132692749	0.15906493041566563	insig
Choline	Choline	Amines	74317.6587	66947.9606	73748.757	68491.0328	80143.932	84222.8152	91456.736	84445.9279	1.1539021315512246	0.00365475188747365	0.013152331455243	0.8331792393077675	-0.26330120332551116	insig
N-acetyltryptophan	N-acetyltryptophan	Amino acid derivatives	0	0	0	0	2.567877	3.33555704	7.90434465	3.15420561	1.0694924186771293	0.0411954804161442	0.07157503222638127	0	-Inf	down
N-Acetyl-L-glutamic-acid	N-Acetyl-L-glutamic acid	Amino acid derivatives	644.524827	609.001406	588.332781	559.678417	740.9224730000001	650.433622	801.3873679999999	714.285714	1.073983752844134	0.01855117654004782	0.03734018867676293	0.8261139757387443	-0.2755872564756829	insig
L-Carnosine	L-Carnosine	Amino acid derivatives	144.360408	109.563994	159.595625	128.787879	106.14982	96.0640427	84.33734940000001	60.246996	1.078571360306276	0.01549038929574424	0.0344963279352035	1.5637563670560384	0.6450157585407169	insig
3-N-Methyl-L-Histidine	3-N-Methyl-L-Histidine	Amino acid derivatives	23.0187438	28.551336100000004	29.333775300000003	29.6846011	37.1279032	38.025350200000005	46.9149325	40.8878505	1.1703749185319423	0.00384238377043077	0.01340565004350292	0.678639826686408	-0.5592819962900517	insig
(S)-beta-Aminoisobutyric-Acid	(S)-beta-Aminoisobutyric Acid	Amino acid derivatives	470.2400530000001	541.490858	535.299967	500.927644	644.422637	583.722482	686.381891	635.847797	1.160512752743752	0.00388758108357265	0.01341429077188805	0.8030029611251567	-0.31652278710404735	insig
L-2-PHENYLGLYCINE	L-2-PHENYLGLYCINE	Amino acid derivatives	53.7652088	53.02391	0	49.9381571	56.2643114	50.03335560000001	0	0	0.30271928790337366	0.5562029994108564	0.6127990940877506	1.4744187744026405	0.5601463466490454	insig
N-Acetylleucine	N-Acetylleucine	Amino acid derivatives	22.8543242	16.033755300000003	20.8816705	23.6549165	34.6745175	44.8632422	39.7955458	36.3818425	1.2188002463020209	8.952607061543751e-4	0.00562223723464947	0.5357517722039477	-0.9003633777118708	insig
Trans-4-Hydroxy-L-Proline	Trans-4-Hydroxy-L-Proline	Amino acid derivatives	7415.323909999999	7651.1955	7474.3122300000005	7081.01422	6705.92084	7538.358909999999	8689.302670000001	6725.63418	0.01520168415332132	0.985620479989078	0.9887694272094903	0.9987399957151936	-0.00181894811519879	insig
3-hydroxymethylglutaric-acid	3-hydroxymethylglutaric acid	Amino acid derivatives	91.7461361	99.718706	113.523368	98.0210266	88.1583252	80.38692459999999	88.3534137	93.9586115	0.9387648729514028	0.0600414299207002	0.09473873866884353	1.1486415286671767	0.1999286278317996	insig
N-Acetyl-L-Tyrosine	N-Acetyl-L-Tyrosine	Amino acid derivatives	218.678066	237.69339	230.361286	233.457019	346.745175	281.85457	383.351588	313.751669	1.1560798330807658	0.01693126039799103	0.03592172814168368	0.6941145638289804	-0.5267542951567779	insig
L-Cystathionine	L-Cystathionine	Amino acid derivatives	9404.80105	8720.11252	9910.50713	9400.12369	9470.06869	9873.24883	10642.5703	10113.4846	0.7890827917652558	0.1025659511380852	0.15026084681203317	0.9335693336519306	-0.0991709234253474	insig
2-Aminoisobutyric-Acid	2-Aminoisobutyric Acid	Amino acid derivatives	703.715883	881.85654	815.379516	952.380952	1385.34511	1662.77518	1480.46732	1612.14953	1.2612239845578137	1.7312949996542125e-4	0.0025886982375782	0.546079862164561	-0.8728161394870261	insig
Aceglutamide	Aceglutamide	Amino acid derivatives	1550.47682	1144.86639	1939.01226	1793.44465	1010.7949	1767.84523	2373.12888	1769.0253699999998	0.1862324565495637	0.7229131836544251	0.756649132224965	0.9287662321792602	-0.1066125748297976	insig
Methionine-Sulfoxide	Methionine Sulfoxide	Amino acid derivatives	31239.7238	30661.0408	28339.41	28756.9573	45142.2964	50700.467	53486.674000000006	51902.5367	1.2778619926119077	5.229545687738406e-4	0.00452596316887728	0.5913430628120047	-0.7579327539539579	insig
N6-Acetyl-L-Lysine	N6-Acetyl-L-Lysine	Amino acid derivatives	137.94804299999998	106.04782	146.834604	196.351268	166.830226	210.140093	297.553852	238.651535	0.9291663947356134	0.05472033613705684	0.08949054972414505	0.643010683641643	-0.6370853867139676	insig
S-(5-Adenosy)-L-Homocysteine	S-(5-Adenosy)-L-Homocysteine	Amino acid derivatives	1890.8253899999995	2658.22785	2137.88532	1932.59122	1717.36997	1300.86724	1442.13217	1919.22563	0.9238614213506736	0.04883161400039998	0.08199533046056467	1.3511092422777478	0.434144326714508	insig
gamma-Glutamyl-valine	gamma-Glutamyl-valine	Amino acid derivatives	195.659323	189.873418	182.300298	171.6141	233.889434	318.545697	323.11062400000003	277.036048	1.168177651570088	0.01304715299744371	0.03103640940301005	0.6415571867223033	-0.6403502257945213	insig
Cysteine-glutathione-disulfide	Cysteine-glutathione disulfide	Amino acid derivatives	1726.4057899999998	2123.76934	2038.44879	1886.20903	1815.5054	1701.1340899999998	1515.15152	1802.4032	0.8531268762853189	0.08223994043792267	0.12475044105076193	1.137637109964424	0.1860404318565484	insig
N-Palmitoylglycine	N-Palmitoylglycine	Amino acid derivatives	29.7599474	37.2714487	29.1680477	32.9313544	24.6974158	23.0153436	26.652062800000003	24.8664887	1.0723236230856272	0.02074580274567097	0.04096969850402947	1.3013110179520968	0.3799658125029904	insig
N-Acetyl-L-phenylalanine	N-Acetyl-L-phenylalanine	Amino acid derivatives	20.7168695	17.2995781	19.0586676	19.3259122	42.5253517	59.2061374	74.8448339	49.3991989	1.189624780166669	0.01241041003237256	0.03091979180722419	0.33809426241223345	-1.5645025615299375	down
L-2-Aminoadipate	L-2-Aminoadipate	Amino acid derivatives	258.13877	285.513361	268.478621	340.136054	204.448806	196.797865	209.93063199999995	200.267023	1.1442306233148845	0.01727648766353809	0.0361654475090064	1.4200195491908585	0.50591079122754	insig
Kynurenine	Kynurenine	Amino acid derivatives	305.820454	308.01687799999996	220.417633	330.859617	636.244684	708.805871	903.614458	664.218959	1.2363385576693022	0.0026816330953368	0.01137521470050835	0.39998660887272713	-1.3219763939781122	down
N-Acetyl-DL-valine	N-Acetyl-DL-valine	Amino acid derivatives	21.5389674	19.5499297	18.0643023	22.1088435	33.0389271	29.5196798	37.97006210000001	33.0440587	1.2330560687115375	0.00162113805469206	0.00846939426261083	0.6083730137076477	-0.7169719356672164	insig
Glycyl-DL-phenylalanine	Glycyl-DL-phenylalanine	Amino acid derivatives	1095.03453	1008.43882	1166.72191	1055.96784	780.176644	745.4969980000001	777.656079	740.987984	1.2752932464956628	0.00132995574521977	0.00745725185712518	1.4210616365350737	0.5069691307911168	insig
Cysteic-acid	Cysteic acid	Amino acid derivatives	102.59783	106.610408	111.037454	101.422387	157.016683	181.787859	195.326762	193.591455	1.2562370677572636	0.00226112495056732	0.01014276049254485	0.5794350579050669	-0.7872811193993745	insig
N,N-dimethylarginine	N,N-dimethylarginine	Amino acid derivatives	1404.14337	1258.79044	1506.46337	1638.83735	2306.18253	2601.73449	3194.5965699999997	2937.24967	1.2181986777240772	0.00337792715576774	0.0127791461073623	0.5261194822034616	-0.9265376208307892	insig
Beta-Alanine	Beta-Alanine	Amino acid derivatives	2877.34298	3164.5569600000003	2966.52304	2442.7953	3025.84233	3068.71247	3669.22234	3204.27236	0.7735305178867196	0.12386889495916704	0.17520195052783083	0.8830332024873904	-0.17946040994302076	insig
4-Aminobutyric-Acid	4-Aminobutyric Acid	Amino acid derivatives	7925.024659999999	7580.872009999999	8369.24097	7714.904140000001	7654.5633	8288.85924	8944.87039	8477.97063	0.6316527292348957	0.22014215274054785	0.2798568257511418	0.9467659368929352	-0.07892029371520035	insig
Dimethylglycine	Dimethylglycine	Amino acid derivatives	582.04538	630.0984530000001	652.966523	570.500928	668.956493	678.7858570000001	684.556407	662.550067	1.027910380409432	0.04125821921329621	0.07157503222638127	0.90380256670012	-0.1459204407770113	insig
L-tyrosine-methyl-ester	L-tyrosine methyl ester	Amino acid derivatives	36.9944097	49.7890295	46.403712299999995	34.477427299999995	50.212626799999995	58.872581700000005	61.1537057	60.7476636	1.0763416136880573	0.01478844795774523	0.03340699754483457	0.7258628635347485	-0.46223108769469506	insig
5-Hydroxylysine	5-Hydroxylysine	Amino acid derivatives	271.292338	253.16455699999997	236.990388	278.293135	330.389271	386.924616	361.445783	262.016021	0.963490967280619	0.06260233071635005	0.09828565922466956	0.7754767818206213	-0.3668445080214807	insig
N-A-Acetyl-L-Arginine	N-A-Acetyl-L-Arginine	Amino acid derivatives	17.0996383	12.8551336	14.4514418	14.517625199999998	24.2067386	29.5196798	36.32712670000001	27.0360481	1.1885864924584204	0.00757598590852325	0.02123981763639556	0.5032371988802844	-0.9906895258963784	insig
H-Lys(Me)-OH-chloride	H-Lys(Me)-OH chloride	Amino acid derivatives	488.326208	464.135021	483.924428	545.7637599999999	578.9990190000001	648.765844	695.5093099999999	634.178905	1.171293342286338	0.00366945474212101	0.013152331455243	0.775048204814024	-0.36764205200578687	insig
L-norleucine	L-norleucine	Amino acids	145675.765	127707.454	152800.795	145021.645	147039.581	152101.40099999998	174698.795	162883.845	0.8156286736665517	0.09147625950939496	0.1374332319901915	0.8971014098798427	-0.15665701580611047	insig
Homo-L-arginine	Homo-L-arginine	Amino acids	80.56560340000001	73.6990155	77.0633079	87.1985158	148.675172	152.101401	171.595473	163.050734	1.288023537037248	7.00293934476203e-5	0.00157065925303948	0.5012826933903755	-0.9963036684488996	insig
L-Asparagine	L-Asparagine	Amino acids	6116.409079999999	6540.08439	7142.857140000001	6679.03525	5839.0579	6454.30287	5786.7835	6191.58879	0.8657036871810455	0.08503002471548211	0.12836263346471818	1.0909145133783869	0.12553805312146918	insig
L-citrulline	L-citrulline	Amino acids	6346.59651	5288.3263	5104.40835	4205.31849	3827.28165	4136.09073	5567.72545	4289.052070000001	0.629069813606629	0.22959071057885563	0.2894835234697051	1.1753352114058255	0.23307227922653528	insig
L-Pyroglutamic-acid	L-Pyroglutamic acid	Amino acids	2975.9947399999996	3445.85091	3264.83262	4143.4755700000005	0	5603.73582	6279.66411	0	0.14178912708017563	0.7970423326900066	0.8232608304758621	1.1638212903266314	0.21886954333772368	insig
L-Proline	L-Proline	Amino acids	112627.425	104219.409	109877.362	116573.902	122832.843	138258.839	152062.797	137850.467	1.1278684667406909	0.01373483433074267	0.03187458866135369	0.8045265314188305	-0.313788096418158	insig
L-Valine	L-Valine	Amino acids	102597.83	97187.0605	102419.622	106215.213	108276.088	120747.165	123402.702	116655.541	1.1154876067113486	0.01155955838287045	0.0297516502641092	0.8706796771621109	-0.19978604560134275	insig
L-Methionine	L-Methionine	Amino acids	104242.026	119127.989	117003.646	127396.413	78999.0186	86390.9273	101496.897	90954.6061	1.1139228541250803	0.00642087371677762	0.01902032402894503	1.3071992506938457	0.3864790616221041	insig
Phenylalanine	Phenylalanine	Amino acids	251561.986	264416.315	263506.795	261286.333	271508.01399999997	308539.026	348667.39700000006	313751.669	1.0366487026375255	0.04716245637076907	0.08004870973200805	0.8376658517878313	-0.25555323295132626	insig
Glycine	Glycine	Amino acids	110325.551	117440.225	117500.829	122912.801	114818.449	136924.616	141109.894	128337.784	0.8563189925732232	0.10288561167065964	0.15026084681203317	0.898288030414999	-0.15474998463801254	insig
Threonine	Threonine	Amino acids	152252.549	160337.553	154789.52599999998	174706.246	150310.762	180120.08	188024.827	171895.861	0.6167672161891689	0.26208278830045556	0.3227215510836982	0.9300853928722372	-0.10456491606700562	insig
Lysine	Lysine	Amino acids	52285.4324	51617.4402	54192.9069	56277.0563	59208.3742	70380.2535	74662.2855	68090.7877	1.1346383584926305	0.01648110682324438	0.03544566809930642	0.7871465702518861	-0.34529579779847913	insig
Tyrosine	Tyrosine	Amino acids	202236.107	188466.948	207159.43	199443.414	194635.263	206804.536	239138.372	216955.941	0.6665005466015993	0.21443823867040532	0.27483104874492764	0.9297658108789028	-0.10506071848447728	insig
Histidine	Histidine	Amino acids	39296.2841	35583.685	44414.9818	45454.5455	60516.8466	65877.2515	72289.1566	61748.9987	1.2269589326905823	5.349875737992252e-4	0.00452596316887728	0.632600203120617	-0.6606340757992706	insig
Arginine	Arginine	Amino acids	14649.7863	15471.1674	17567.1197	17779.8392	15194.6353	17011.3409	18802.4827	17022.6969	0.30575535921930946	0.570624267482106	0.6234983206472957	0.9623225098874478	-0.05540761935389405	insig
Serine	Serine	Amino acids	238408.418	225035.162	240304.939	252009.895	246974.158	283522.348	299379.336	282042.724	1.034827434571588	0.02987998293370348	0.05551665468155558	0.8595579237769467	-0.2183332317634229	insig
L-Norvaline	L-Norvaline	Amino acids	107037.159	102109.705	108054.359	107142.857	114327.772	124583.055	129974.443	122830.441	1.1619974305526792	0.00867485720057182	0.0230839420421996	0.8629866211454039	-0.2125899013658596	insig
L-Isoleucine	L-Isoleucine	Amino acids	113613.943	112939.522	117998.011	114873.222	135426.889	151267.512	159729.828	145193.591	1.2187345747613756	0.00609052440827108	0.01874926141369725	0.7765565580833924	-0.36483709223877514	insig
L-Alanine	L-Alanine	Amino acids	82538.6386	77215.1899	84189.5923	83797.1552	87831.2071	95396.9313	102044.542	93624.8331	1.0969424570602222	0.01397723752918997	0.03187458866135369	0.8649847632214668	-0.2092533751072896	insig
Glutamine	Glutamine	Amino acids	90595.1989	97187.0605	99767.9814	106369.821	121033.693	135923.949	139101.862	130674.232	1.2266371170108916	7.394458798500877e-4	0.00494012779304101	0.7478542475585805	-0.4191709702476033	insig
L-Leucine	L-Leucine	Amino acids	189082.539	182841.069	193901.226	188620.903	194635.263	231821.214	237312.888	226969.292	1.0658670145766185	0.03448745306736998	0.06223597852387456	0.8469888794778107	-0.2395850670389035	insig
Tryptophan	Tryptophan	Amino acids	41104.8997	40225.0352	42757.7063	44372.2944	54628.721	60206.8045	66082.5119	57576.769	1.2299410402567763	0.00295636750047046	0.01165418856375883	0.7063463483454707	-0.5015523299240343	insig
Ornithine	Ornithine	Amino acids	1463.33443	1715.8931100000002	1513.09248	1408.47248	1246.31992	1407.6050699999998	1630.15699	1426.90254	0.4537746278276624	0.3831291758168934	0.4533541209283358	1.0682558285064307	0.09525718852324538	insig
L-Glutamic-acid	L-Glutamic acid	Amino acids	221966.458	248945.148	251905.867	259740.26	222440.301	250166.778	250091.274	241989.319	0.2161369344844521	0.6858810738975019	0.7202898234241324	1.01852419339303	0.02648024959550746	insig
L-Aspartate	L-Aspartate	Amino acids	207168.695	201125.176	192243.951	214904.143	166830.226	185123.41600000003	189850.31	171895.861	1.0598019412494322	0.01288443924299699	0.03091979180722419	1.1425559459968642	0.1922648095162716	insig
Allantoin	Allantoin	Azoles	177573.167	180028.129	172356.646	171614.1	237160.615	248498.999	259218.693	255340.454	1.2920860509857006	1.3479580077775227e-4	0.0025886982375782	0.7014185989658717	-0.5116524089785934	insig
Urocanic-acid	Urocanic acid	Azoles	2071.68695	2109.70464	1955.58502	2288.188	2060.84396	2434.95664	3012.04819	2736.9826399999997	0.8684210616098692	0.10853007338892172	0.15704351633235678	0.8223819657323537	-0.2821194673129827	insig
m-Aminobenzoic-acid	m-Aminobenzoic acid	Benzene and substituted derivatives	47517.2641	49929.6765	57010.2751	54885.5906	69021.9169	77885.2568	79225.9949	86281.7089	1.2138758136290422	0.00161198009092568	0.00846939426261083	0.6700795044563779	-0.5775958144212829	insig
Phenylethylamine	Phenylethylamine	Benzene and substituted derivatives	52.9431108	62.165963399999995	46.403712299999995	238.095238	109.58456	94.3962642	142.387733	303.738318	0.483569596223038	0.38405158014948193	0.4533541209283358	0.6146805083042137	-0.7020913573665836	insig
Hippuric-acid	Hippuric acid	Benzene and substituted derivatives	1775.73167	2180.02813	2253.8946	2288.188	11432.7772	12775.1835	13672.8733	13718.2911	1.29911590749348	1.576736654266518e-4	0.0025886982375782	0.16468966060046628	-2.602178110974665	down
2-aminobenzoic-acid	2-aminobenzoic acid	Benzene and substituted derivatives	6.01775732	4.44444444	6.612528999999999	6.94186766	11.9398103	11.2908606	12.7966411	10.1635514	1.2301762572290582	4.01219161000216e-4	0.00419942721846892	0.519942617483093	-0.94357568325025	insig
4-hydroxybenzoic-acid	4-hydroxybenzoic acid	Benzene and substituted derivatives	0	4.06469761	0	0	7.3110893	6.05403602	9.56553487	9.7129506	1.1981355770251458	0.00195571504662806	0.00944760807140328	0.12451740207750468	-3.0055807129435355	down
Tyramine	Tyramine	Benzene and substituted derivatives	85.49819140000001	69.76090009999999	76.06894270000001	72.5108225	66.56853120000001	59.8732488	82.87696240000001	65.75433910000001	0.5809160454218747	0.28175749842137804	0.3455931816574715	1.1045750280003317	0.14349141674456728	insig
2-Phenylacetamide	2-Phenylacetamide	Benzene and substituted derivatives	21.8678066	16.4556962	19.7215777	28.9115646	19.1364082	14.6931288	16.7944505	28.3711615	0.25611549271722717	0.6371694898723341	0.6802235037686121	1.10078462033156	0.13853221860614606	insig
Homogentisic-Acid	Homogentisic Acid	Benzene and substituted derivatives	672.4761589999999	330.520394	381.173351	423.623995	121.687929	67.54503000000001	122.124863	96.9626168	1.1545213813858235	0.01768123738967852	0.0362869839239154	4.427390175012714	2.146456520205948	up
Tauro-beta-muricholic-acid	Tauro-beta-muricholic acid	Bile acids	0	0	0	0	0	0	6.48046732	3.32109479	0.7143873170435769	0.2131068613203172	0.27483104874492764	0	-Inf	insig
Glycolithocholic-acid-3-sulfate	Glycolithocholic acid-3-sulfate	Bile acids	90.7596185	248.945148	172.35664599999998	228.8188	395.812888	630.4202799999999	405.257393	265.35380499999997	0.9984613555118336	0.04290108776589115	0.07401616240928474	0.436622372295987	-1.1955420397452206	insig
Dehydrocholic-acid	Dehydrocholic acid	Bile acids	103.419928	128.410689	115.346371	123.995053	97.3176317	103.23549	112.814896	115.487316	0.6694165211484332	0.18135081770337808	0.24185547284075648	1.0986736178256375	0.13576286956470648	insig
Taurochenodeoxycholic-acid	Taurochenodeoxycholic acid	Bile acids	728.378823	971.870605	931.388797	859.616574	884.854432	930.620414	903.614458	921.228304	0.3569713624457272	0.5394325159654173	0.6006447163586561	0.9590522517396786	-0.0603186756062796	insig
Taurocholic-acid	Taurocholic acid	Bile acids	596.843144	710.267229	611.534637	624.613482	729.47334	782.188125	717.415115	670.8945259999999	0.9676083333045252	0.04076057343738849	0.0715017880410055	0.8769944247851412	-0.18936042366592304	insig
ACA	Allocholic acid	Bile acids	3.10753042	5.79465541	3.24825986	4.48361163	0	0	1.16283315	0	1.1833088877095626	0.00421852373369427	0.01394333107768422	14.304767042460048	3.8384240980063926	up
Cholic-acid	Cholic acid	Bile acids	11.3285104	10.0703235	9.49618827	9.47742733	0	0	5.54947061	0.924566088	1.2099138863800911	0.00506537617447342	0.01622987876310872	6.236055089473329	2.640633672897616	up
Isoallolithocholic-acid	Isoallolithocholic acid	Bile acids	0	195.499297	0	163.883735	354.923127	383.589059	346.841913	327.102804	1.1881500206691056	0.01285145234762793	0.03091979180722419	0.2544382283358064	-1.9746126487654485	down
Decanoyl-carnitine	Decanoyl-carnitine	CAR	7.26734627	7.81997187	11.3854823	10.9771181	4.25253517	3.83589059	4.63672873	3.73831776	1.17806854285672	0.01400857718237837	0.03187458866135369	2.274727832095079	1.1856939392559052	up
Stearoyl-carnitine	Stearoyl-carnitine	CAR	435.711937	341.772152	374.544249	383.426098	201.177625	220.146765	233.66192	342.12282999999996	1.085488697817685	0.01527616452220018	0.03426225471407756	1.5399060889162042	0.6228423709292241	insig
L-palmitoylcarnitine	L-palmitoylcarnitine	CAR	521.210128	466.947961	598.276434	561.2244900000001	179.914949	173.44896599999998	208.105148	205.273698	1.287316128796906	5.555639821295494e-4	0.00452596316887728	2.801016354166792	1.4859504068349292	up
Octanoyl-carnitine	Octanoyl-carnitine	CAR	3.10753042	4.1068917	4.02717932	6.36982066	4.62872097	2.51834556	4.28988682	3.10413885	0.4397887013465845	0.4060730797724395	0.4757721904796493	1.2111485064375012	0.2763757736739885	insig
Myristoyl-L-carnitine	Myristoyl-L-carnitine	CAR	355.146333	374.120956	442.492542	386.518244	110.893032	102.401601	105.878058	107.309746	1.29661994043963	5.851282058451862e-4	0.00452596316887728	3.653791902807008	1.8693944693957405	up
Acetyl-carnitine	Acetyl-carnitine	CAR	4209.141729999999	3825.59775	4308.91614	4004.329	3418.38404	3335.5570399999997	3614.45783	3387.8504700000003	1.2000769018118982	0.00393754312717293	0.01343900589056849	1.1884042058562914	0.24902561610662904	insig
DL-carnitine	DL-carnitine	CAR	5277.86912	4978.90295	5369.57242	4931.97279	5528.29571	5637.09139	6042.3512200000005	5507.3431200000005	1.0323460754900085	0.0175703383630247	0.0362869839239154	0.9050514449751406	-0.14392829462402493	insig
Dodecanoylcarnitine	Dodecanoylcarnitine	CAR	152.416968	153.305204	195.558502	151.824366	41.0533202	33.8559039	40.5257393	33.2109479	1.2880217886553549	9.957175025173484e-4	0.00613049599589112	4.39369663308055	2.135435260962955	up
Isovaleryl-carnitine	Isovaleryl-carnitine	CAR	83.8539954	89.4514768	84.1895923	72.9746444	99.7710173	100.400267	109.894122	109.312417	1.177544677101724	0.00275323667910393	0.01137521470050835	0.787999962181119	-0.34373253444570234	insig
3-Hydroxy-9-hexadecenoyl-L-carnitine	3-Hydroxy-9-hexadecenoyl-L-carnitine	CAR	10.144689199999998	9.80309423	9.86078886	10.0030921	7.13117435	5.30353569	7.55750274	6.70894526	1.22616322349316	0.00603292847909813	0.01874926141369725	1.491008904196576	0.5762888733167848	insig
Isobutyryl-L-carnitine	Isobutyryl-L-carnitine	CAR	411.048997	451.476793	447.464369	397.340754	449.78737300000006	443.629086	500.18254800000005	443.925234	0.7433742627531006	0.13994314426430465	0.19529843243996295	0.929147422877454	-0.1060205753726246	insig
Hexanylcarnitine	Hexanylcarnitine	CAR	72.18020390000001	74.6835443	71.59429899999999	73.9022882	58.390579	62.5416945	60.4235122	58.9118825	1.2710262001519828	4.856295882789701e-5	0.00157065925303948	1.2168109741533673	0.28310506958632803	insig
Heptanoyl-L-carnitine-chloride	Heptanoyl-L-carnitine chloride	CAR	1.70996383	2.41912799	2.05502154	2.72108844	2.25711482	1.62108072	1.88024827	2.58678238	0.2221664891373448	0.66243992066442	0.7003573572007673	1.0671013100484938	0.09369715138837416	insig
Oleylcarnitine	Oleylcarnitine	CAR	1247.94476	1184.24754	1460.05966	1283.24057	477.592411	443.629086	529.3902879999999	487.316422	1.2932782786584889	4.0075828853104e-4	0.00419942721846892	2.670631714480226	1.4171810391229174	up
Tiglylcarnitine-Hydrochloride	Tiglylcarnitine Hydrochloride	CAR	8.12232818	8.53727145	11.7832284	9.26097712	9.56820412	11.1240827	11.3545089	10.8811749	0.6336174330731601	0.22008041454242955	0.2798568257511418	0.878303926448224	-0.18720784156553755	insig
2-Methylbutyroylcarnitine	2-Methylbutyroylcarnitine	CAR	89.11542259999999	109.2827	85.6811402	75.13914659999999	96.4998364	103.735824	111.354509	102.970628	0.7857742251341475	0.14829305040873497	0.20491182037587163	0.8665035663114053	-0.20672240771866204	insig
Arachidonylcarnitine	Arachidonylcarnitine	CAR	158.993752	165.963432	198.873053	177.79839199999998	183.18613	185.123416	224.534502	195.260347	0.7231635853729214	0.1460939818473537	0.202980134071102	0.8902737168468653	-0.16767913046403915	insig
Thiamine-pyrophosphate	Thiamine pyrophosphate	CoEnzyme and vitamins	3617.231170000001	3248.94515	3745.44249	3463.20346	3974.48479	4219.47965	4563.709379999999	4138.8518	1.1254525612546369	0.00531568960966829	0.01669126537435844	0.8330009723028491	-0.2636099153401409	insig
Nadide	Nadide	CoEnzyme and vitamins	61986.1888	48804.5007	54192.9069	68645.6401	90611.7108	86724.48300000001	94925.1552	82777.036	1.2114911996078346	0.00200343608692465	0.00953149895900515	0.6580393736863128	-0.603754184904786	insig
Flavin-mononucleotide	Flavin mononucleotide	CoEnzyme and vitamins	1709.96383	1547.11674	1723.5664600000002	1607.91589	0	1684.4563	1790.7995600000002	1685.58077	0.4144435504855373	0.46900644451361606	0.5316535147194059	1.2766462867087502	0.3523588609077441	insig
Niacinamide	Niacinamide	CoEnzyme and vitamins	14156.5275	17299.5781	17567.1197	16852.1954	17337.2588	18178.7859	17707.1924	20360.4806	0.7917665648379362	0.11339464217313752	0.1625840988235853	0.8952445290760297	-0.15964629776043782	insig
Biotin	Biotin	CoEnzyme and vitamins	121670.503	112939.522	118992.377	128169.45	103369.316	107238.159	112267.251	124499.332	0.6945523642596432	0.18015845406734635	0.2417510879365246	1.0768882177786	0.10686850426831676	insig
Triphosphopyridine-nucleotide	Triphosphopyridine nucleotide	CoEnzyme and vitamins	15504.7682	7988.748240000001	8916.14186	18707.483	48577.0363	47198.1321	52573.9321	44058.745	1.280269823920686	6.69952096209509e-5	0.00157065925303948	0.2656707743240127	-1.9122885650524848	down
Vitamin-B2	Vitamin B2	CoEnzyme and vitamins	2104.5708600000003	2123.76934	2121.3125600000003	1793.44465	1962.70854	1834.55637	2154.07083	1919.22563	0.3427725750112464	0.5427091984384773	0.6021579092214907	1.0346272682707005	0.04911112031610291	insig
B3	Vitamin B3	CoEnzyme and vitamins	6626.109829999999	5921.23769	6247.92841	4483.611629999999	2355.25025	2718.47899	4070.82877	2820.42724	1.1669025428599855	0.00368600371994071	0.013152331455243	1.9455843090153413	0.9602034987188496	insig
vitamin-B1	vitamin B1	CoEnzyme and vitamins	92.56823409999998	89.4514768	82.36658929999999	62.46134820000001	85.8684985	70.8805871	92.5520263	56.24165550000001	0.2680974936723121	0.6322804598894067	0.6775974894377942	1.069727983356611	0.09724398638921115	insig
trans-10-Heptadecenoic-acid	trans-10-Heptadecenoic acid	FFA	0	1119.54993	1315.8767	998.763142	1370.6248	1344.22949	1518.80248	1318.42457	0.766648188511973	0.16848334257117883	0.22902064747770629	0.6185409689981236	-0.6930589397617923	insig
Myristic-acid	Myristic acid	FFA	34.034857	299.578059	38.7802453	224.180581	300.948642	80.0533689	87.98831690000002	36.0480641	0.11025936202527031	0.8066768675556945	0.8304804472540592	1.181244340763156	0.24030741752631332	insig
Osbond-acid	Osbond acid	FFA	58040.1184	101406.47	63307.9218	95238.0952	122832.843	92061.3742	143848.12	133845.12699999998	1.0014428598007523	0.03203909369311381	0.05848997336998684	0.6455556190745627	-0.6313866958595015	insig
Lauric-acid	Lauric acid	FFA	624.794476	983.122363	868.4123300000001	841.063698	188.092902	136.757839	140.927346	210.280374	1.254398026970157	0.00216108935012087	0.0099791478814405	4.9069615401204185	2.294829963866913	up
8,11,14-Eicosatrienoic-Acid	8,11,14-Eicosatrienoic Acid	FFA	3271.95002	4233.47398	2668.21346	3834.26098	5659.14295	3368.9126100000003	5093.0996700000005	4472.63017	0.8269477875827164	0.10923029049886712	0.15733170282864345	0.7533645322162317	-0.40857998090154823	insig
Apigenic-acid	Apigenic acid	FFA	1558.6978	1310.82982	1413.65595	2566.48114	1166.17599	873.915944	1060.60606	665.88785	0.9251131078622736	0.06983037744796641	0.10908825133662414	1.818534076665531	0.8627759600392018	insig
EPA	EPA	FFA	26635.975	34317.8622	38945.9728	33858.9981	51193.981	40360.2402	50930.9967	49732.9773	1.1124323066640804	0.0068728824174859	0.02016901943075302	0.695869649388946	-0.5231110097794913	insig
Docosahexaenoic-Acid	Docosahexaenoic Acid	FFA	343636.96200000006	254571.027	364600.597	248917.749	309126.595	391927.9520000001	337714.494	303738.318	0.4208193148581347	0.40422059921379977	0.47537553615405664	0.9025845012146408	-0.14786608945102653	insig
alpha-Linolenic-acid	alpha-Linolenic acid	FFA	447.221309	554.149086	555.187272	516.388374	727.837749	638.759173	704.6367290000001	604.1388519999999	1.108877692898219	0.00787621602982104	0.0216941388891562	0.774825202350523	-0.3680572143654117	insig
Glutaric-acid	Glutaric acid	Fatty Acyls	315.68563	0	0	828.695114	348.380765	201.801201	306.681271	213.618158	0.03478889698725982	0.931476437120278	0.94349548792183	1.0690337537346923	0.09630740551572198	insig
Octadecanedioate-(C18)	Octadecanedioate (C18)	Fatty Acyls	0	11.533052	0	89.9814471	21.5897939	0	0	0	0.430786508711771	0.4308508531326759	0.4955573915152389	4.701967029893694	2.2332644228753176	insig
Dodecanedioic-Acid	Dodecanedioic Acid	Fatty Acyls	56.231502799999994	54.85232070000001	46.5694398	156.15337	86.6862938	47.6984656	73.3844469	67.2563418	0.17067162278268702	0.7417257183609001	0.7737603839379489	1.1410090279536471	0.19031020664186984	insig
Pimelic-acid	Pimelic acid	Fatty Acyls	0	0	0	85.3432282	45.6329735	0	30.12048189999999	26.2016021	0.10893764745461744	0.8671759066877052	0.886948647231073	0.8370671381358399	-0.25658475410560583	insig
Tetradecanedioic-acid	Tetradecanedioic acid	Fatty Acyls	7.33311411	6.90576653	2.08816705	71.42857140000001	26.4965653	3.83589059	16.447608600000002	10.3805073	0.21637283154527823	0.6830376868206505	0.7197108512137055	1.5352473976712822	0.618471157637166	insig
Tridecanedioic-acid	Tridecanedioic acid	Fatty Acyls	9.05951989	9.46554149	0	77.61286329999999	28.4592738	0	11.7196057	0	0.355579644462343	0.5085545158745121	0.5682779999451842	2.392747778842364	1.258668329433462	insig
Hexadecanedioic-acid	Hexadecanedioic acid	Fatty Acyls	5.09700756	3.67088608	0	38.961039	12.2669284	0	6.64476086	4.30574099	0.31787672412257667	0.556112282642354	0.6127990940877506	2.0557370960552364	1.0396557730582376	insig
Oleoylethanolamide	Oleoylethanolamide	Fatty amides	66.754357099999993	74.8241913	57.0102751	59.8330241	29.7677462	35.3569046	46.7323841	46.0614152	1.1266503602945117	0.00474257567264904	0.01551217459595626	1.6364259365283624	0.710548308510873	insig
Palmitoyl-ethanolamide	Palmitoyl ethanolamide	Fatty amides	72.8378823	76.79324890000001	66.4567451	70.03710579999999	40.071966	40.6937959	52.7564805	54.0720961	1.1896723737145278	0.00273395834626149	0.01137521470050835	1.52523250108638	0.6090291788048858	insig
Lumichrome	Lumichrome	Heterocyclic compounds	81.0588622	55.13361460000001	62.810739100000006	55.040197899999995	61.8253189	64.3762508	68.8207375	82.10947929999999	0.3764321318020461	0.4792517177516903	0.5413130912734919	0.9166881107663916	-0.12549713270080246	insig
Thiamine-Monophosphate	Thiamine Monophosphate	Heterocyclic compounds	22.3610654	34.1772152	20.2187604	16.0791589	26.9872424	13.358905900000002	23.5487404	13.5013351	0.3639988342160659	0.487759305762708	0.5489477491379581	1.199492628217864	0.26242429121516503	insig
2-Piperidone	2-Piperidone	Heterocyclic compounds	1506.08353	1116.73699	1133.5764	2551.02041	1586.52273	1901.26751	1805.40343	4322.42991	0.5611206724428013	0.3111268828378139	0.3757455431195137	0.6559551003139414	-0.6083310281710146	insig
Melatonin	Melatonin	Hormones and hormone related compunds	0.402828017	0.485232068	0.609877362	0.581323438	0.963362774	0.702134757	1.067908	0.712616822	1.0480653635623292	0.02474724512655561	0.04748152328750732	0.6033799761019716	-0.7288612751971248	insig
17a-Hydroxyprogesterone	17a-Hydroxyprogesterone	Hormones and hormone related compunds	3.89674449	3.34739803	4.40835267	3.77241806	4.53058554	5.8539026	4.58196422	4.77303071	0.9726729281872586	0.03336029946424939	0.0605499076981174	0.7814243764793787	-0.35582183389178185	insig
Progesterone	Progesterone	Hormones and hormone related compunds	0	0	0	0	0	0.165276851	0.159912377	0	0.7578237964860399	0.1817767248102501	0.24185547284075648	0	-Inf	insig
2-Methoxy-Estrone	2-Methoxy Estrone	Hormones and hormone related compunds	340.34857	227.848101	328.140537	238.095238	260.058881	311.87458300000003	288.42643300000003	418.891856	0.383535637706927	0.45708140996290625	0.5219038644667366	0.8867937396525889	-0.17332950939576902	insig
17beta-Estradiol	17beta-Estradiol	Hormones and hormone related compunds	91.5817165	105.344585	137.056679	106.369821	132.319267	131.087392	133.44286200000002	116.989319	0.7424517443137585	0.15146576754034344	0.2069513562628752	0.8569862128366941	-0.2226561003887106	insig
Aldosterone	Aldosterone	Hormones and hormone related compunds	0	12.5316456	0	16.6975881	17.3372588	9.48965977	18.4373859	15.2036048	0.7588707681334697	0.17108070666807026	0.23154888747316407	0.48338422897154026	-1.048757690786171	insig
Prostaglandin-E2(PGE2)	Prostaglandin E2(PGE2)	Hormones and hormone related compunds	17.921736300000003	21.2376934	20.2187604	29.9938157	43.670265	52.8685791	52.9390288	52.9038718	1.2569824350026184	2.1501559378215928e-4	0.00301079773304948	0.4416011233250328	-1.1791842529039958	down
Cortisol	Cortisol	Hormones and hormone related compunds	88.6221638	129.395218	76.7318528	129.87013000000002	104.51423	99.3995997	99.8539613	107.476636	0.08507797869947824	0.8249303941543544	0.8464972018446643	1.032523085352352	0.04617403806218442	insig
17alpha-Hydroxypregnenolone	17alpha-Hydroxypregnenolone	Hormones and hormone related compunds	0	0	14.0702685	0	37.6185803	33.0220147	30.850675399999997	31.0413885	1.2336919369106154	0.00132023392510931	0.00745725185712518	0.10616453798468237	-3.2356261500003862	down
Epinephrine	Epinephrine	Hormones and hormone related compunds	435.711937	371.308017	440.835267	408.163265	713.117435	693.7958639999999	730.193501	620.82777	1.2611732274457454	1.7083520580245837e-4	0.0025886982375782	0.6004560456269272	-0.7358694527482265	insig
3beta-Hydroxy-5-cholestenoate	3beta-Hydroxy-5-cholestenoate	Hormones and hormone related compunds	96.0210457	119.409283	108.385814	140.69264099999998	114.491331	120.913943	134.720701	131.34178899999998	0.4636242783753992	0.42726794769238	0.49324314549782095	0.9262983925323662	-0.11045108489912898	insig
2-Hydroxyhexadecanoic-acid	2-Hydroxyhexadecanoic acid	Hydroxy fatty acids	77.441631	85.2320675	59.8276434	204.081633	91.7566241	50.867244799999995	74.11464040000001	86.7823765	0.430922195646724	0.4259675695865732	0.49324314549782095	1.4054485040646914	0.4910305940302207	insig
Uric-acid	Uric acid	Imidazopyrimidines	106379.48	124472.574	117500.829	122448.98	67386.3265	50533.6891	67725.4472	56909.2123	1.2654055951270138	6.624526104755379e-5	0.00157065925303948	1.9410133521685315	0.9568100423385784	insig
5-Hydroxyindoleacetic-Acid	5-Hydroxyindoleacetic Acid	Indole and Its derivatives	54.2584676	58.931082999999994	66.9539277	63.23438470000001	58.8812561	60.54036020000001	69.1858342	64.9198932	0.3514182601695434	0.5066435105757732	0.5681645082885456	0.9599669189450036	-0.05894340436222767	insig
5-Methoxyindole-3-Acetic-Acid	5-Methoxyindole-3-Acetic Acid	Indole and Its derivatives	0	1.84247539	0	1.10853432	0	0	0	0	0.6921124265455134	0.20078353438886715	0.2616017833946236	Inf	Inf	insig
Indolylpropionic-acid	Indolylpropionic acid	Indole and Its derivatives	1.46497863	1.67369902	1.93901226	1.66975881	2.1916912	2.10140093	1.97152245	2.11949266	1.085506187100114	0.01678601154792735	0.03585583419081081	0.804790364298823	-0.31331506293169986	insig
beta-indole-3-acetic-acid	beta-indole-3-acetic acid	Indole and Its derivatives	2.5813877	3.74120956	2.98309579	4.26716141	5.75727838	4.03602402	6.31617379	5.92456609	1.0689107953684955	0.01718613448798317	0.0361654475090064	0.6159947542771076	-0.6990100296987223	insig
Indole-3-Carboxaldehyde	Indole-3-Carboxaldehyde	Indole and Its derivatives	9.94738573	9.66244726	8.76698707	10.9616574	30.5855414	17.6784523	25.3742242	23.1975968	1.1887423569503868	0.0113472859365959	0.02944667590157945	0.40623892701137154	-1.299599605338286	down
Indole-3-carboxylic-acid	Indole-3-carboxylic acid	Indole and Its derivatives	0	0	0	0	20.6084396	0	0	16.1214953	0.7442120325183657	0.18640504007738207	0.2459293385894873	0	-Inf	insig
1-pentadecanoyl-sn-glycero-3-phosphocholine	1-pentadecanoyl-sn-glycero-3-phosphocholine	LPC	3304.83394	3108.29817	2999.6685399999997	2922.0779199999997	5610.07524	5603.73582	5750.27382	5507.3431200000005	1.3027291441098616	1.7872354329308386e-6	3.013249278590526e-4	0.5489138727632262	-0.8653482937169983	insig
Choline-alfoscerate	Choline alfoscerate	LPC	19894.7715	18987.3418	22704.6735	17779.8392	21589.7939	22348.2322	23548.7404	24365.8211	0.923372410912228	0.05163888199502109	0.08579158172717789	0.8640652166014754	-0.21078788884498445	insig
1-(9Z-hexadecenoyl)-sn-glycero-3-phosphocholine	1-(9Z-hexadecenoyl)-sn-glycero-3-phosphocholine	LPC	8977.3101	8270.04219	7673.18528	8472.4799	11563.6245	10373.5824	11098.9412	10013.3511	1.1984500671594644	0.001912303394163	0.00938223852761223	0.7756888718928465	-0.36644999013540536	insig
1-O-Hexadecyl-lyso-sn-glycero-3-phosphocholine	1-O-Hexadecyl-lyso-sn-glycero-3-phosphocholine	LPC	3222.62414	3023.9099899999997	4060.32483	2257.26654	5610.07524	6454.30287	5549.47061	6058.07744	1.2124202667571686	0.00152497404143086	0.00831212330529762	0.5307605902062342	-0.91386684253798	insig
1-docosahexaenoyl-glycero-3-phosphocholine	1-docosahexaenoyl-glycero-3-phosphocholine	LPC	2926668.86	2376933.9	2204176.33	2226345.08	2551521.1	2301534.36	2993793.36	2336448.6	0.2587602077290261	0.6456489690794792	0.6849114063883665	0.9558911783212948	-0.06508170830514542	insig
1-octadecylglycero-3-phosphocholine	1-octadecylglycero-3-phosphocholine	LPC	5310.75304	4360.05626	6430.2287	5627.7056299999995	13804.3834	15210.1401	14676.8894	14269.0254	1.290826033484193	6.428498859404325e-6	3.607287537981384e-4	0.3748892221541395	-1.4154637453037346	down
1-Stearoyl-sn-glycero-3-phosphocholine	1-Stearoyl-sn-glycero-3-phosphocholine	LPC	8319.6317	4177.21519	4557.50746	7807.66852	27150.8014	24182.7885	27564.8047	20193.5915	1.2646617322526996	2.3565491524646533e-4	0.00308315180780792	0.2508984212397374	-1.9948247021664531	down
1-Palmitoyl-sn-glycero-3-phosphocholine	1-Palmitoyl-sn-glycero-3-phosphocholine	LPC	31568.563	26863.5724	27179.3172	32003.7106	37945.6984	35523.6825	42351.2231	39552.737	1.1673866124287886	0.00318544775761466	0.01219793409623176	0.7569841933179514	-0.4016649194582466	insig
1-Myristoyl-sn-glycero-3-phosphocholine	1-Myristoyl-sn-glycero-3-phosphocholine	LPC	4702.40053	5105.485229999999	5469.00895	4158.9363	6444.22637	6704.46965	6553.48667	7092.790390000001	1.198243275427588	0.00307981193825679	0.01193902405694609	0.7253536307714029	-0.46324357289641765	insig
Phosphorylethanolamine	Phosphorylethanolamine	LPE	184149.951	196905.767	202187.604	174706.246	219169.12	238492.328	230010.953	226969.292	1.1807750509771966	0.00296922001624428	0.01165418856375883	0.8286846901915721	-0.27110482601149744	insig
1-octadecanoyl-sn-glycero-3-phosphoethanolamine	1-octadecanoyl-sn-glycero-3-phosphoethanolamine	LPE	3074.6465	5471.16737	4242.625120000001	7142.857140000001	26660.1243	29019.3462	24644.0307	48064.0854	1.175686051084451	0.01394236495977802	0.03187458866135369	0.15524317153882852	-2.68739828282631	down
1-hexadecanoyl-sn-glycero-3-phosphoethanolamine	1-hexadecanoyl-sn-glycero-3-phosphoethanolamine	LPE	8599.14502	7355.83685	6629.1017600000005	11085.3432	16306.8368	16477.6518	17305.586	17690.2537	1.2607611118421331	0.00167230077796774	0.00846939426261083	0.49674334241901275	-1.0094274629402251	down
N2,N2,7-trimethylguanosine	N2,N2,7-trimethylguanosine	Nucleotide and Its metabolomics	0	1.46272855	1.06562811	0	0	0	0	0	0.7436232203508493	0.18944597033631105	0.2488955426175802	Inf	Inf	insig
2'-O-methylcytidine	2'-O-methylcytidine	Nucleotide and Its metabolomics	54.2584676	52.320675099999995	49.7182632	43.5992579	38.1092574	31.8545697	37.97006210000001	44.058745	1.0740184649546998	0.01265229872453185	0.03091979180722419	1.3151733625260111	0.3952529841346664	insig
2'-deoxyguanosine	2'-deoxyguanosine	Nucleotide and Its metabolomics	251.561986	205.344585	236.990388	303.030303	1213.60811	1220.8138800000002	1548.01022	1718.95861	1.2665836132046022	0.00214580634216763	0.0099791478814405	0.17485685396322295	-2.5157537476080765	down
N6,N6-dimethyladenosine	N6,N6-dimethyladenosine	Nucleotide and Its metabolomics	0.0517921736	0.0466947961	0	0.05179344469999999	0	0	0	0	0.985891303299475	0.05830334760690751	0.0930853473368316	Inf	Inf	insig
N6-threonylcarbamoyladenosine	N6-threonylcarbamoyladenosine	Nucleotide and Its metabolomics	226.899046	250.351617	233.675837	227.272727	224.075891	250.166778	264.69514399999997	255.340454	0.6510096494412804	0.23048051231664415	0.2894835234697051	0.9435982442126536	-0.08375536078227809	insig
5'-Deoxy-5'-methylthioadensine	5'-Deoxy-5'-methylthioadensine	Nucleotide and Its metabolomics	351.85794100000004	316.455696	321.511435	282.931354	469.414459	416.94463	421.686747	375.500668	1.1299895510229931	0.00615096493537473	0.01875148533696764	0.7559971898465597	-0.4035472231420295	insig
2'-O-methyluridine	2'-O-methyluridine	Nucleotide and Its metabolomics	43.077934899999995	44.444444399999995	45.7408021	36.4873222	41.7075564	41.3609073	53.8517707	45.2269693	0.4317920676365829	0.4209997447147238	0.49142721130268874	0.9319413098407066	-0.10168899265573364	insig
Hypoxanthine	Hypoxanthine	Nucleotide and Its metabolomics	75797.4351	78199.7187	79217.766	76221.3976	73438.0111	89559.7065	95290.2519	88785.0467	0.8264594484343257	0.13637534590016545	0.19116901166362477	0.8915597092160229	-0.1655966741484266	insig
2'-O-methylguanosine	2'-O-methylguanosine	Nucleotide and Its metabolomics	120.190727	110.407876	102.751077	98.1756339	99.4438992	92.2281521	115.918218	108.311081	0.2805296725215847	0.6002512148633191	0.6476937507459869	1.037566513281888	0.05320382350164183	insig
Guanine	Guanine	Nucleotide and Its metabolomics	5392.96284	6371.30802	6098.77362	5735.93074	6951.2594	6120.74716	6462.21249	6909.21228	0.9270173280090016	0.05018769953099925	0.08382413645071152	0.8924324126281988	-0.16418518250569167	insig
Deoxyuridine	Deoxyuridine	Nucleotide and Its metabolomics	912.528773	880.4500699999999	999.33709	904.45269	2371.60615	2234.82322	2719.97079	2753.6715600000002	1.2819867508476093	8.087771182566212e-4	0.00518277581903222	0.36674030956200376	-1.4471692490474348	down
2'-deoxycytidine	2'-deoxycytidine	Nucleotide and Its metabolomics	1098.3229199999998	829.817159	873.3841560000001	1382.18924	6444.22637	6521.01401	7740.051109999999	8561.41522	1.2833204925068282	7.1515123908534e-4	0.00492799378520843	0.14295128988908365	-2.8064044570226643	down
Adenosine	Adenosine	Nucleotide and Its metabolomics	2893.78494	3150.49226	2900.23202	2427.33457	1346.09094	1434.28953	1248.63089	1607.14286	1.256850425038326	6.630745410117129e-4	0.00492799378520843	2.0176601537351115	1.0126831933688076	up
1-methylpseudouridine	1-methylpseudouridine	Nucleotide and Its metabolomics	31.2397238	0	0	30.612244899999997	64.1151456	54.036024	62.0664476	62.917223	1.1753625466150073	0.01200522231346965	0.0302630346012432	0.2543936880832104	-1.9748652194066791	down
5-formylcytidine	5-formylcytidine	Nucleotide and Its metabolomics	0	0	0	0	54.792280000000005	0	0	65.5874499	0.7490827793069551	0.1842396273323041	0.24409807165545772	0	-Inf	insig
5'-Cytidylic-acid	5'-Cytidylic acid	Nucleotide and Its metabolomics	2564.9457399999997	3881.85654	3695.72423	2473.71676	1558.7177	1601.0673800000002	1741.5115	1802.4032	1.1151709692236955	0.02635914604568877	0.04986007143582093	1.881982141807669	0.9122529383492594	insig
5-methylcytidine	5-methylcytidine	Nucleotide and Its metabolomics	9.30614929	12.194092800000002	0	10.5596784	13.166503099999998	17.511674399999997	20.8105148	22.0293725	1.0481654664027709	0.02479926693997198	0.04748152328750732	0.43608221431312766	-1.1973279438292337	down
Xanthosine	Xanthosine	Nucleotide and Its metabolomics	3650.11509	2995.78059	2502.4859100000003	2813.8528100000003	3500.16356	3669.11274	4983.57065	3788.38451	0.9244409514927842	0.0581553135731751	0.0930853473368316	0.7503958793908637	-0.4142761892071652	insig
S-adenosyl-L-methioninate	S-adenosyl-L-methioninate	Nucleotide and Its metabolomics	258.13877	222.222222	251.905867	214.904143	493.948315	448.632422	456.370938	468.958611	1.2880900252775431	4.333151293703017e-6	3.4015237655568684e-4	0.5070752107845077	-0.9797283473067496	insig
Pseudouridine	Pseudouridine	Nucleotide and Its metabolomics	902.663598	739.803094	836.924097	902.906617	943.735689	1214.14276	1422.05184	1226.63551	1.0599847908882851	0.02905309068746819	0.05430160997538699	0.7036827430311435	-0.5070029617901846	insig
1-methylguanosine	1-methylguanosine	Nucleotide and Its metabolomics	43.7356133	36.427566799999994	37.4544249	49.1651206	64.6058227	95.8972648	112.997444	123.164219	1.1459254688689506	0.01795567580841562	0.03661092340157472	0.4204626838905364	-1.249950328069161	down
3-methyluridine	3-methyluridine	Nucleotide and Its metabolomics	45.3798093	36.8495077	31.488233299999997	28.447742699999996	38.1092574	38.192128100000005	57.5027382	47.5634179	0.7387989405287716	0.15158857305879395	0.2069513562628752	0.7838519050643624	-0.3513469864795277	insig
Cytidine	Cytidine	Nucleotide and Its metabolomics	25978.2966	26019.6906	27345.0447	25974.026	26987.2424	29019.3462	28477.5465	30206.9426	1.021521194558363	0.03045823722801442	0.05592916075787443	0.9182672271637397	-0.12301403797827962	insig
ATP	ATP	Nucleotide and Its metabolomics	13729.0365	11518.9873	15130.9248	14022.8819	9617.27184	8905.93729	10240.9639	10730.9746	1.156921026166866	0.00911862692808274	0.02406091475141161	1.3774307418635166	0.46197978095107184	insig
Thymidine	Thymidine	Nucleotide and Its metabolomics	225.25485	202.531646	198.873053	227.272727	917.566241	758.8392259999999	1056.95509	1103.13752	1.2690236002907134	0.00224296286255038	0.01014276049254485	0.22258118181248865	-2.1675964701024797	down
1-Methylxanthine	1-Methylxanthine	Nucleotide and Its metabolomics	0	0	0	0	3.94177298	2.95196798	3.90653523	3.53805073	1.2923862328295452	5.72431692408454e-4	0.00452596316887728	0	-Inf	down
Uridine	Uridine	Nucleotide and Its metabolomics	47352.8445	41350.211	43917.7991	45918.3673	39744.8479	41194.1294	44906.9003	47730.3071	0.2907236003971483	0.5997504521787138	0.6476937507459869	1.0285928464701417	0.04067202536149603	insig
3-methylcytidine	3-methylcytidine	Nucleotide and Its metabolomics	52.7786912	59.3530239	46.403712299999995	50.865800900000004	49.2312725	54.3695797	75.7575758	90.6208278	0.7038888455847108	0.2144303727132636	0.27483104874492764	0.7756196959633223	-0.3665786554088495	insig
dTMP	dTMP	Nucleotide and Its metabolomics	427.490957	482.419128	508.78356	565.862709	3712.790320000001	3018.67912	3541.43848	3805.07343	1.2949660077271667	3.2660376440549454e-4	0.00389112837140984	0.14096881539056735	-2.82655204472615	down
UMP	UMP	Nucleotide and Its metabolomics	3567.9052899999997	3333.33333	3811.73351	3385.8998100000003	3418.38404	3502.3348899999996	3833.51588	3521.36182	0.13468497540538618	0.7653687224007999	0.7957807246154012	0.9876205040965772	-0.01797130614727198	insig
5'-deoxyadenosine	5'-deoxyadenosine	Nucleotide and Its metabolomics	17.0996383	18.7060478	17.5671197	12.4922696	20.2813216	22.0146765	22.4534502	0	0.03108455889582601	0.9629848166216132	0.9722740592256802	1.0172299089689696	0.02464578641597662	insig
IMP	IMP	Nucleotide and Its metabolomics	3288.39198	7496.48383	10175.6712	3246.75325	3712.790320000001	2935.2901899999997	3212.85141	2987.31642	0.75519497090379	0.19288008493206335	0.2523514444527829	1.8840934281007211	0.9138705068379608	insig
dCMP	dCMP	Nucleotide and Its metabolomics	302.532062	271.448664	301.62413	344.774273	1032.05757	965.643763	1093.4647699999998	1084.77971	1.3007168131053537	9.243128184014716e-6	3.627927812225776e-4	0.2922401735197036	-1.7747735794639887	down
AMP	AMP	Nucleotide and Its metabolomics	2285.43242	2067.51055	2369.9038800000003	2149.04143	2109.91168	2168.11207	2336.6192	2253.00401	0.03847756890933387	0.9903635833150576	0.9903635833150576	1.000478291481284	6.898637833105444e-4	insig
Cyclic-AMP	Cyclic-AMP	Nucleotide and Its metabolomics	38.1453469	63.9943741	65.1309248	60.296845999999995	0	0	0	0	1.262033776672859	0.00291205727759905	0.01165418856375883	Inf	Inf	up
Guanosine	Guanosine	Nucleotide and Its metabolomics	36665.5705	40506.3291	40437.5207	39424.8609	38763.4936	35523.6825	37604.9653	38050.7343	0.7026406056204079	0.17302799176027578	0.23317935370268925	1.0472940475957535	0.06666656304099672	insig
dAMP	dAMP	Nucleotide and Its metabolomics	779.3488980000001	739.803094	1057.34173	938.46629600000006	3238.46909	3702.46831	3870.02556	4973.297729999999	1.2527924512315511	0.00285992960228093	0.01165418856375883	0.222687656205962	-2.166906504538947	down
FAD	FAD	Nucleotide and Its metabolomics	4521.5389700000005	5077.35584	5120.98111	4854.66914	4857.70363	4452.96865	5476.45126	5073.43124	0.15150923602204308	0.7891288657826928	0.8177771084348698	0.9855991072168832	-0.02092714568729825	insig
Isocytosine	Isocytosine	Nucleotide and Its metabolomics	32.390661	28.6919831	31.985415999999997	36.3327149	97.6447498	102.401601	123.220153	126.001335	1.2776382099085737	0.00109650549379953	0.00649627783118971	0.28802590309075116	-1.795729531205516	down
1-Methyladenine	1-Methyladenine	Nucleotide and Its metabolomics	394.607037	379.746835	387.802453	364.873222	368.007851	403.602402	432.63965	400.534045	0.6185082936144507	0.2510946431119483	0.31163524876344567	0.9515483681794654	-0.07165110285562847	insig
Uracil	Uracil	Nucleotide and Its metabolomics	14205.8533	14036.5682	14666.8876	14594.9289	13886.1629	15660.4403	17232.5666	16855.8077	0.8280778887589553	0.13301408491967745	0.1872933751783799	0.903657709315604	-0.14615168794022487	insig
Inosine	Inosine	Nucleotide and Its metabolomics	116573.496	112236.287	127941.664	112863.327	119234.544	98065.3769	115918.218	108477.971	0.5915804751141561	0.2871034539472306	0.350780095484165	1.0632078559766367	0.08842366974992177	insig
5-Methylcytosine	5-Methylcytosine	Nucleotide and Its metabolomics	0	83.2630098	98.110706	91.3729128	0	0	0	0	1.0106432541441914	0.05889773141423812	0.09340347305086248	Inf	Inf	up
N,N-Dimethylguanosine	N,N-Dimethylguanosine	Nucleotide and Its metabolomics	1.54061164	1.31504923	0	0.613790971	1.03532875	1.26250834	0.57867835	2.16955941	0.4338099332953266	0.44669621649622704	0.5119073429920267	0.6875545734324571	-0.5404538654417601	insig
2-Isopropylmalic-acid	2-Isopropyl-malic acid	Organic acid And Its derivatives	12.8904965	12.559775	11.8495194	10.3432282	4.7432123	4.48632422	5.56772545	4.78971963	1.279412470509754	3.345874714269614e-4	0.00389112837140984	2.4323818785840894	1.282369746499215	up
1-Amino-1-cyclobutane-carboxylic-acid	1-Amino-1-cyclobutane-carboxylic-acid	Organic acid And Its derivatives	56724.7616	54711.6737	58336.0955	63079.7774	103205.757	112408.272	127236.218	105473.965	1.2674126267655286	0.00108627049313369	0.00649627783118971	0.5193837449939018	-0.9451272317829664	insig
N-formylkynurenine	N-formylkynurenine	Organic acid And Its derivatives	41.2693193	38.6779184	41.431886	46.6914038	100.588813	116.244163	117.196057	122.99733	1.2903144450017168	2.205361396819686e-4	0.00301079773304948	0.36774799247193535	-1.4432106290257167	down
Acetoacetic-acid-sodium-salt	Acetoacetic acid sodium salt	Organic acid And Its derivatives	628.082867	518.987342	528.670865	479.28262199999995	425.253517	582.054703	629.7918950000001	542.389853	0.05931114677864064	0.913768625386042	0.9285545254731946	0.988774313091952	-0.01628683026179575	insig
Fumaric-acid	Fumaric acid	Organic acid And Its derivatives	14090.7596	18284.1069	17235.6646	15615.337	24860.9748	26017.3449	28294.998200000002	28037.3832	1.2595710366006605	1.5490079108018568e-4	0.0025886982375782	0.6083895304365283	-0.7169327684476732	insig
Citramalic-acid	Citramalic acid	Organic acid And Its derivatives	82.86747779999999	122.78481	71.59429899999999	87.1985158	87.8312071	88.8925951	106.973348	82.9439252	0.06148321727883913	0.966256369545667	0.972450320632498	0.99401056524394	-0.00866690874966757	insig
Citric-acid	Citric acid	Organic acid And Its derivatives	30088.7866	43178.6217	46072.2572	54267.1614	26823.6833	28352.2348	29025.1917	40887.8505	0.8293929732374133	0.09666392335767036	0.14385057788771796	1.3878668947574584	0.47286921094103146	insig
N-Acetylputrescine	N-Acetylputrescine	Organic acid And Its derivatives	7.76060506	6.52601969	5.33642691	3.97340754	9.89532221	7.85523682	9.49251552	8.34445928	1.0370620650709517	0.0253536982966148	0.04824885615234574	0.6630540714824239	-0.5928015692271903	insig
3-phenyllactic-acid	3-phenyllactic acid	Organic acid And Its derivatives	0	0	0	0	5.96990514	6.20413609	6.64476086	0	1.0101891099433236	0.05821721551737063	0.0930853473368316	0	-Inf	down
Argininosuccinic-acid	Argininosuccinic acid	Organic acid And Its derivatives	3584.34725	3994.37412	3646.00597	4236.23995	4399.73831	6070.71381	6425.70281	6024.6996	1.1175837590662148	0.02048313715216587	0.04070699408721572	0.6745371238128965	-0.5680302493907361	insig
4-Guanidinobutanoic-acid	4-Guanidinobutanoic acid	Organic acid And Its derivatives	98.6517593	62.0253165	77.2290355	70.19171300000001	48.7405954	42.8619079	63.1617379	52.7369826	0.9967999397048783	0.04070235571698095	0.0715017880410055	1.4848000347070724	0.570268649300995	insig
Glutaconic-acid	Glutaconic acid	Organic acid And Its derivatives	1114.7648800000002	1490.85795	1102.08817	1178.10761	632.973503	835.557038	578.67835	821.094793	1.135033013989888	0.00527490271271721	0.01669126537435844	1.7033826080739365	0.7684025247249251	insig
L-Lactic-acid	L-Lactic acid	Organic acid And Its derivatives	184149.951	265822.785	235333.112	253555.968	431795.878	470313.542	547645.126	544058.745	1.2537520529713413	5.144278636597782e-4	0.00452596316887728	0.4708875300601053	-1.086545576876492	down
Hydroxyphenyllactic-acid	Hydroxyphenyllactic acid	Organic acid And Its derivatives	1.42716212	5.302391	0.334769639	3.06122449	26.660124300000003	24.3495664	31.9459657	20.3604806	1.2653785020064157	7.778173286839485e-4	0.00508822169180749	0.09800547661784914	-3.350993819438222	down
3-Hydroxybutyric-Acid	3-Hydroxybutyric Acid	Organic acid And Its derivatives	5475.17264	4191.27989	6579.38349	3911.56463	2486.09748	2551.70113	2573.93209	3404.53939	1.095104374275283	0.02783640585140418	0.052339110403239	1.8297845355387432	0.8716737753886006	insig
Creatine	Creatine	Organic acid And Its derivatives	19565.9323	18143.4599	20715.943	18862.0903	18809.2902	19346.2308	20810.5148	19692.9239	0.22777231743851617	0.6390634828399381	0.6802235037686121	0.9825635349713376	-0.02537739629527726	insig
L-Leucic-acid	L-Leucic acid	Organic acid And Its derivatives	0	0	0	0	7.71998692	2.60173449	4.72800292	8.59479306	1.1352868809227872	0.02334267328746589	0.04524444081644623	0	-Inf	down
N-Acetylneuraminic-Acid	N-Acetylneuraminic Acid	Organic acid And Its derivatives	90101.9402	107032.349	103579.715	96784.1682	108603.206	106737.825	112814.896	113484.646	0.9721171441101074	0.05294054725322153	0.08749122019742928	0.900049036934838	-0.15192448965006777	insig
4-Methyl-2-oxovaleric-acid	4-Methyl-2-oxovaleric acid	Organic acid And Its derivatives	5277.86912	3699.01547	4060.32483	2659.24552	2796.85967	0	2519.1675800000003	2319.75968	0.9228263584980472	0.05469662888777921	0.08949054972414505	2.0556433912961474	1.039590010528263	insig
2-methylsuccinic-acid	2-methylsuccinic acid	Organic acid And Its derivatives	9963.82769	10196.9058	12412.993	9724.79901	924.108603	1027.35157	1255.93282	1323.43124	1.2973468829552688	4.96935801169713e-4	0.00452596316887728	9.335724213691872	3.2227619430701284	up
Succinic-Acid	Succinic Acid	Organic acid And Its derivatives	2384.0841800000003	2320.67511	1723.5664600000002	3896.1039	1539.09061	1134.08939	1579.04345	1668.89186	0.8764285329045048	0.09444902810471044	0.1412237848803766	1.743662994126017	0.8021212306625054	insig
Itaconic-acid	Itaconic acid	Organic acid And Its derivatives	1369.61526	1673.69902	1329.1349	1193.56834	798.168139	960.640427	719.240599	886.181575	1.1590291797208006	0.00629243183502532	0.01899830380959568	1.6544696098936424	0.7263687917662556	insig
Creatinine	Creatinine	Organic acid And Its derivatives	720.157843	707.45429	735.830295	686.456401	714.753026	750.500334	777.656079	801.068091	0.882289844309178	0.07469231695146336	0.11385139574155095	0.93624174321681	-0.0950470044910746	insig
2-Hydroxyglutaric-acid	2-Hydroxyglutaric acid	Organic acid And Its derivatives	5508.05656	5260.196910000001	5469.00895	5921.45949	4824.99182	5003.33556	5385.177070000001	4956.60881	0.9667080869365832	0.03573351383982413	0.06375183719150442	1.098591843504601	0.13565548571913816	insig
Guanidinoacetic-acid	Guanidinoacetic acid	Organic acid And Its derivatives	0	0	0	32.312925199999995	73.60157020000001	131.587725	239.13837200000003	181.90921200000005	1.1289746163800016	0.02167871228108649	0.04254447285163224	0.05159856641033157	-4.276525206712173	down
alpha-Aminoadipic-acid	alpha-Aminoadipic acid	Organic acid And Its derivatives	1241.36797	1448.66385	1367.25224	1623.37662	1027.1508	1009.006	1056.95509	989.65287	1.1607593543244843	0.01394728062025901	0.03187458866135369	1.3913759459411028	0.47651228477167634	insig
2-hydroxyisovaleric-Acid	2-hydroxyisovaleric Acid	Organicacid and Its derivatives	217.03387	308.01687799999996	241.962214	299.938157	698.397121	652.101401	845.1989779999999	657.543391	1.2661324621778305	5.909697131336582e-4	0.00452596316887728	0.3739435819686632	-1.4191074722445085	down
2-Methyllactic-acid	2-Methyllactic acid	Organicacid and Its derivatives	619.861888	891.701828	702.684786	919.91342	2404.3179600000003	2251.501	2446.14823	2286.38184	1.3001043836091972	8.041723810786526e-6	3.607287537981384e-4	0.333835258146554	-1.5827917613164688	down
3-hydroxyisovaleric-acid	3-hydroxyisovaleric acid	Organicacid and Its derivatives	348.569549	320.675105	243.61949	230.364873	668.956493	593.729153	695.5093099999999	704.272363	1.273256756267963	6.802157542984987e-5	0.00157065925303948	0.42938706095719775	-1.219649376848889	down
Betaine-aldehyde-chloride	Betaine aldehyde chloride	Others	817.165406	700.4219410000001	664.567451	616.883117	577.363428	707.138092	783.13253	699.265688	0.06696554399930102	0.8983426732807609	0.9158428552277886	1.0116152300564494	0.01666066232089899	insig
Betaine	Betaine	Others	42913.5153	44022.5035	48060.9877	42362.3995	46287.2097	48532.3549	49470.6097	50734.3124	0.963177984652414	0.03554886980754694	0.06375183719150442	0.909421216797388	-0.1369794323363436	insig
Homovanillic-Acid	Homovanillic Acid	Phenols	17.0996383	0	0	0	20.6084396	0	36.509675099999995	0	0.5015844264253515	0.36263563127000115	0.4313166220408347	0.29937329671702206	-1.739982552221913	insig
Vanillylmandelic-acid	Vanillylmandelic acid	Phenols	12.1834923	12.1237693	8.13722241	12.6932591	14.9820085	15.9773182	18.4373859	17.0226969	1.1447135283668393	0.00784447361903889	0.0216941388891562	0.6795866366442177	-0.5572706111655064	insig
3-Methoxytyramine	3-Methoxytyramine	Phenols	221.966458	225.035162	225.38946	224.180581	204.448806	228.48565699999995	271.997079	260.34713	0.5505382085817587	0.34479407034629433	0.41165527790394074	0.928821579723042	-0.1065266035217912	insig
Xyluose-5-phosphate	Xyluose-5-phosphate	Phosphate sugars	3880.302529999999	3713.08017	3215.11435	4669.14038	1684.6581600000002	1511.00734	1513.3260300000002	1376.8357800000001	1.2368514221382916	0.00348393236018221	0.01302327096544303	2.543226523133138	1.3466599674335706	up
Ribose-5-phosphate-Barium-Salt-Hydrate	Ribose-5-phosphate Barium Salt Hydrate	Phosphate sugars	402828.0170000001	330520.394	326483.262	452999.382	457965.325	301867.912	326761.592	328771.696	0.26790814264903845	0.6201442104485058	0.6668674043864069	1.068861689377598	0.09607518050581368	insig
Galactose-1-phosphate	Galactose 1-phosphate	Phosphate sugars	72.01578429999999	67.3699015	62.6450116	69.7278912	89.4667975	104.06938	100.949252	104.973298	1.253545476980259	7.219353952853126e-4	0.00492799378520843	0.6803170637947821	-0.5557208194723936	insig
D-Glucose-6-phosphate	D-Glucose 6-phosphate	Phosphate sugars	305.820454	299.578059	265.16407000000004	296.846011	387.634936	441.961308	419.861263	425.567423	1.266620784333735	1.6378241681155837e-4	0.0025886982375782	0.6969499815146034	-0.5208729739589458	insig
Sedoheptulose-7-phosphate	Sedoheptulose 7-phosphate	Phosphate sugars	7464.64979	6765.11955	6115.34637	7204.700059999999	6247.95551	6420.9473	6279.66411	6692.25634	0.6706895303694722	0.2065169176048328	0.2679599674707334	1.0744512955236525	0.10360008741992568	insig
6-Phosphogluconic-acid	6-Phosphogluconic acid	Phosphate sugars	3715.88293	2869.19831	3165.3960899999997	3664.19295	3009.4864199999997	2868.57905	2683.46112	2720.29372	0.9312204417405956	0.07330236500673921	0.11265449520499732	1.1890519358927816	0.24981173107900695	insig
D-Erythrose-4-phosphate	D-Erythrose 4-phosphate	Phosphate sugars	327.195002	326.300985	276.764998	282.931354	415.439974	436.957972	421.686747	452.269693	1.2584756531036216	5.002182592347315e-4	0.00452596316887728	0.7027481430455265	-0.5089203584803206	insig
2-Phospho-D-glyceric-acid	2-Phospho-D-glyceric acid	Phosphoric acids	9026.63598	8002.812940000001	8568.11402	8333.33333	57082.1066	66210.8072	73566.9953	68257.6769	1.2953898223649092	4.3962452081614006e-4	0.00445297095278283	0.12798432869707857	-2.965960927592944	down
Dihydroxyacetone-phosphate	Dihydroxyacetone phosphate	Phosphoric acids	15110.1611	17018.2841	14534.3056	15367.9654	24043.1796	31687.7919	30120.4819	30206.9426	1.2504650349272408	0.00246522314235985	0.01090253615071824	0.5344784896044918	-0.9037962078684216	insig
Glycerol-3-phosphate	Glycerol 3-phosphate	Phosphoric acids	64616.9023	88045.007	80709.3139	58132.3438	56918.5476	68545.6971	64074.4797	60747.6636	0.6504460219718553	0.23864698292797745	0.29854642485810723	1.1646800664205517	0.21993370597135695	insig
Biopterin	Biopterin	Pyridines and derivatives	30910.8846	29254.571	32814.0537	28602.35	30585.5414	30186.7912	32128.5141	31041.3885	0.26095466965837283	0.5964857688705107	0.6476937507459869	0.98095583885355	-0.0277399049270987	insig
2-Picolinic-Acid	2-Picolinic Acid	Pyridines and derivatives	2137.45478	1814.34599	1905.86676	1334.26098	801.4393200000001	833.8892599999999	1232.20153	869.492657	1.14922811275079	0.00743763487512223	0.02108029682541919	1.9245075447516	0.9444893270356738	insig
Pyridoxine	Pyridoxine	Pyridines and derivatives	272.936534	1715.8931100000002	452.436195	502.473717	282.957148	170.11340900000002	686.381891	117.656876	0.544940157829349	0.3018075382229962	0.3673161511706233	2.3416734724656294	1.22753991764222	insig
Quinolinic-Acid	Quinolinic Acid	Pyridines and derivatives	48.0105229	47.679324900000005	0	53.8033395	61.8253189	75.0500334	70.8287696	75.43391190000001	0.9782782920133544	0.07223199767054245	0.11228142212153629	0.5279869514301896	-0.9214258193558578	insig
4-Pyridoxic-acid	4-Pyridoxic acid	Pyridines and derivatives	3.20618218	3.47398031	4.57408021	1.80890538	0	1.8012008000000002	1.04235122	0	1.0911420308451754	0.01329181734111353	0.03138068154217781	4.593954317740949	2.1997365106348026	up
6-Hydroxynicotinic-acid	6-Hydroxynicotinic acid	Pyridines and derivatives	53.4363696	33.895921200000004	33.476963899999994	36.023500299999995	35.49231270000001	29.5196798	38.3351588	30.540721	0.5371434682293991	0.33121679073770927	0.3984753727649069	1.1713738690879172	0.2282016163965329	insig
Xanthurenic-Acid	Xanthurenic Acid	Quinolines and derivatives	1.0637948	0.902953586	0.709313888	0	0.760549558	1.18745831	1.31252282	0.8511348459999999	0.6218491070597073	0.24292604305551077	0.3026935615850412	0.6508462937637378	-0.6196112233974307	insig
Kynurenic-Acid	Kynurenic Acid	Quinolines and derivatives	6.67543571	6.21659634	5.03811734	7.06555349	10.1406608	11.0907272	12.9791895	12.266355099999998	1.243771981238141	6.795006525745987e-4	0.00492799378520843	0.5378087899028001	-0.8948347601943353	insig
Butyric-acid	Butyric acid	SCFA	23183.1634	24191.2799	22870.4011	19789.7341	27805.0376	28852.5684	27929.9014	28204.2724	1.204537566584778	0.00730765958689026	0.02108029682541919	0.798237058229309	-0.32511083723261547	insig
Ser-Glu	Ser-Glu	Small Peptide	1427.16212	1227.8481	1411.99867	1232.22016	1097.48119	1007.33823	1086.16283	994.659546	1.1701291283119646	0.0084978656814796	0.02280623781183414	1.266049343989301	0.34033363457776267	insig
Cyclo(Pro-Leu)	Cyclo(Pro-Leu)	Small Peptide	4.60374877	4.54289733	4.82267153	4.25170068	4.77592411	5.65376918	4.98357065	4.60614152	0.7441744913846133	0.14878947466783035	0.20491182037587163	0.9101678042540629	-0.13579554073300132	insig
Phe-Tyr	Phe-Tyr	Small Peptide	56.3959224	56.540084400000005	75.9032151	64.1620284	41.7075564	46.8645764	40.1606426	45.894526	1.1361164726128552	0.01810996860572026	0.03668729123997525	1.448806963582843	0.5348653856237247	insig
Thr-Leu	Thr-Leu	Small Peptide	552.449852	627.285513	759.032151	590.599876	260.058881	333.555704	281.124498	277.036048	1.2487180553267738	0.0025072105031311402	0.01093422358309973	2.1960600849264216	1.1349175274940748	up
His-Leu	His-Leu	Small Peptide	3830.97665	4458.50914	5518.72721	4947.4335200000005	2616.94472	3152.1014	3085.06754	3054.0721	1.1597352580517235	0.01289965836543429	0.03091979180722419	1.5750213254987049	0.6553713625699769	insig
Val-Pro-Leu	Val-Pro-Leu	Small Peptide	18.4149951	19.8312236	25.3563142	22.88188	10.5168466	13.6591061	9.67506389	11.2483311	1.2160202149985595	0.00264030603655492	0.0113569328147705	1.9176422127980448	0.9393335722995702	insig
Phe-Val	Phe Val	Small Peptide	123.807958	111.954993	147.00033100000002	138.682746	85.70493950000001	94.0627085	86.16283320000001	80.6074766	1.201201363296024	0.00732682070770283	0.02108029682541919	1.504729904078635	0.589504549432584	insig
Alanyl-glutamine	Alanyl-glutamine	Small Peptide	350.213745	355.83685	417.633411	354.050711	170.101407	183.455637	159.912377	165.053405	1.2891031531051445	5.310895681797254e-4	0.00452596316887728	2.1778703094065106	1.1229180451719367	up
Val-Tyr	Val-Tyr	Small Peptide	246.629398	310.829817	371.229698	295.299938	155.708211	175.11674399999998	150.054765	150.200267	1.2091559161347667	0.00843699705543631	0.02280623781183414	1.939514603875404	0.9556956389058288	insig
Asp-Leu	Asp-Leu	Small Peptide	452.153897	398.030942	525.356314	474.644403	345.109585	405.27018	394.304491	377.169559	1.0049329799660525	0.04459686551027806	0.07610552049036583	1.2157445989646516	0.2818401823113661	insig
Val-Met	Val-Met	Small Peptide	65.1101611	82.8410689	100.430892	88.43537409999999	25.0245339	24.1827885	23.5487404	23.698264399999996	1.2587501209284753	0.00377686736881166	0.01332512757086364	3.491989482251036	1.8040492136273976	up
Gly-Thr	Gly-Thr	Small Peptide	960.210457	926.863572	981.10706	958.565244	1140.00654	1262.50834	1184.73896	1118.15754	1.219026938467891	0.00367746781019843	0.013152331455243	0.8132649887457875	-0.29820258802372807	insig
Glycyl-dl-serine	Glycyl-dl-serine	Small Peptide	1445.2482699999998	1316.4557	1363.93769	1576.99443	1545.63297	1867.91194	1953.26762	1802.4032	1.0776956214489768	0.01645845513925714	0.03544566809930642	0.7954337412580553	-0.3301863342111486	insig
Val-Ile	Val-Ile	Small Peptide	130.220322	128.691983	180.643023	138.373531	70.3303893	83.0553702	74.29718879999999	70.0934579	1.2132192703358302	0.00842248825282962	0.02280623781183414	1.940814809256033	0.9566624639999174	insig
gamma-Glu-Phe	gamma-Glu-Phe	Small Peptide	1241.36797	1230.66104	1057.34173	1185.8379699999998	1684.6581600000002	2234.82322	2281.8546899999997	2052.73698	1.2238948613866638	0.0048678469848076	0.01575777271370708	0.5712584176850725	-0.8077845759629827	insig
Gly-Gly	Gly-Gly	Small Peptide	1412.36435	1334.7398	1291.01757	1215.21336	1331.37062	1507.67178	1644.76086	1528.70494	0.9334199101735896	0.05538475711220188	0.09010784317736471	0.8737343726200656	-0.19473334782721852	insig
Glu-Glu	Glu-Glu	Small Peptide	1080.23676	962.025316	1100.43089	1034.32282	1012.43049	1045.69713	1170.13509	1061.41522	0.2960174094658947	0.5623141411575046	0.6173658752568407	0.9737364562471944	-0.03839673809651656	insig
Val-Val	Val-Val	Small Peptide	272.936534	284.106892	359.62877000000003	307.668522	206.084396	230.153436	211.756115	200.267023	1.172140105268256	0.01204738638584522	0.0302630346012432	1.443353827773073	0.5294250094617878	insig
Cyclo(Pro-Phe)	Cyclo(Pro-Phe)	Small Peptide	3.33771786	3.30520394	2.41962214	3.18491033	1.75008178	3.13542362	2.7747353	2.72029372	0.5776158218033487	0.25472490004620957	0.31489613627759766	1.1798481440804278	0.23860118511230055	insig
Gly-Tyr	Gly-Tyr	Small Peptide	9240.38145	9043.60056	9645.34306	9291.89858	6607.78541	6087.39159	6443.95765	5941.25501	1.2964132639422057	7.0681701349286994e-6	3.607287537981384e-4	1.4840767689252878	0.5695657222034534	insig
Gly-Glu	Gly-Glu	Small Peptide	593.554752	488.04500700000006	541.929069	548.855906	618.253189	627.084723	699.160277	640.8544730000001	1.080507046769072	0.01123141642792667	0.02938887298640812	0.8402663071580599	-0.2510814585111527	insig
H-Phe-Trp-OH	H-Phe-Trp-OH	Small Peptide	59.1910556	58.5091421	72.0914816	67.4087817	31.0762185	38.8592395	33.0412559	32.5433912	1.261670722765289	7.084670232660066e-4	0.00492799378520843	1.8978767822694085	0.9243863298830604	insig
Leu-Val	Leu Val	Small Peptide	104.077606	111.954993	141.862778	108.998145	60.6804056	73.215477	67.3603505	71.0947931	1.20624311813455	0.00745195206248895	0.02108029682541919	1.7143079228096552	0.7776262686167787	insig
Ala-Phe	Ala-Phe	Small Peptide	244.985202	278.48101299999996	374.544249	296.846011	0	0	0	0	1.2833742802349686	0.00166278741242089	0.00846939426261083	Inf	Inf	up
Phe-Leu	Phe Leu	Small Peptide	269.648142	270.042194	376.201525	312.306741	176.643768	198.465644	175.06389199999998	173.564753	1.186098490658723	0.01282153274867941	0.03091979180722419	1.697020890529182	0.7630043247375865	insig
Leucyl-Glycine	Leucyl-Glycine	Small Peptide	850.049326	843.8818570000001	914.816042	760.667904	1831.8613	1951.30087	2044.5418	1952.60347	1.2972392393952417	2.211969371487343e-6	3.013249278590526e-4	0.4330696640183154	-1.207328977903637	down
N-Glycyl-L-Leucine	N-Glycyl-L-Leucine	Small Peptide	1529.10227	1434.59916	1690.42095	1546.07297	1058.22702	972.314877	867.104783	839.452603	1.266838534326286	1.5249499334004282e-4	0.0025886982375782	1.6590930238874255	0.7303947792043377	insig
Anserine	Anserine	Small Peptide	7.9085827	6.72292546	7.97149486	8.16326531	6.67320903	6.95463642	7.94085433	7.40987984	0.5252797963413538	0.33873569456337993	0.40596567974389813	1.061690004597955	0.08636258524331306	insig
Leu-Ala	Leu-Ala	Small Peptide	1660.63795	1673.69902	2021.87604	1623.37662	1578.34478	1901.26751	1615.55312	1471.96262	0.43087809700845703	0.45970424118292774	0.5229968540994178	1.0628069984498232	0.08787963293692778	insig
Glycylphenylalanine	Glycylphenylalanine	Small Peptide	1162.44656	1030.94233	1237.98475	1151.8243699999998	860.320576	825.5503669999999	801.3873679999999	739.319092	1.244341499720189	0.00113995889809349	0.00662864988891404	1.4204519022970423	0.5063499814800557	insig
Gly-Trp	Gly-Trp	Small Peptide	483.393621	413.50211	535.299967	524.118738	315.668956	271.84789900000004	268.346112	248.664887	1.2431890431002783	0.00153536035575561	0.00831212330529762	1.7711770951862298	0.8247084704599121	insig
Glutathione-Oxidized	Glutathione Oxidized	Small Peptide	866.491286	1233.47398	1165.06463	762.213976	807.981681	545.363576	443.592552	610.814419	1.0121501624908134	0.03015769979357918	0.05570304550108156	1.6726155728013723	0.7421059002818484	insig
L-alpha-Aspartyl-L-phenylalanine	L-alpha-Aspartyl-L-phenylalanine	Small Peptide	76.94837220000001	63.2911392	89.1614186	85.3432282	75.07360159999999	79.7198132	98.2110259	80.10680909999999	0.289972299667664	0.5718710711669465	0.6234983206472957	0.9448619894674	-0.08182447629595628	insig
gama-glutamylalanine	gama-glutamylalanine	Small Peptide	802.367642	579.465541	696.0556839999999	579.777365	497.219496	475.316878	520.26287	468.958611	1.051720712669404	0.04440504716764898	0.07610552049036583	1.354737143132275	0.43801295557397085	insig
ALA-PRO	L-Alanyl-L-proline	Small Peptide	1109.83229	992.967651	1571.09712	1051.32962	1297.02323	1642.76184	1694.04892	1383.51135	0.7941574540047793	0.10045771853798505	0.1480925991592831	0.7852676577475609	-0.3487436158023273	insig
Phe-Asn	Phe Asn	Small Peptide	163.43308100000002	157.524613	212.131256	187.07483	143.7684	142.42828600000001	162.285506	156.708945	0.886351157347495	0.09991844374792078	0.14799241196626	1.1899774070881677	0.25093418278424456	insig
gamma-Glu-Met	gamma-Glu-Met	Small Peptide	1035.84347	1123.76934	1188.26649	1195.11441	827.608767	835.557038	744.797371	730.974633	1.2490054198409266	3.9018612829518475e-4	0.00419942721846892	1.4473028732758817	0.533366862470783	insig
gama-Glutamate-Cysteine	gama-Glutamate-Cysteine	Small Peptide	1014.46892	1333.3333300000002	1592.6417	1527.5201	701.6683019999999	768.8458969999999	852.5009130000001	824.4325769999999	1.1434084023042854	0.01758992846590884	0.0362869839239154	1.737269238535707	0.7968213573872467	insig
H-His-Trp-OH	H-His-Trp-OH	Small Peptide	475.172641	451.476793	522.041763	565.862709	369.643441	451.967979	390.653523	333.778371	1.0561807363592648	0.01640361410583232	0.03544566809930642	1.3030384645484776	0.3818796716223054	insig
Gly-Ile	Gly-Ile	Small Peptide	198.947715	205.344585	248.591316	204.081633	215.897939	157.771848	0	0	0.8731791139317642	0.11441107352559005	0.1632958049410694	2.293375806163317	1.1974727828575762	insig
Gly-Val	Gly-Val	Small Peptide	1558.6978	1518.98734	1657.27544	1521.33581	1651.94635	1094.06271	1186.56444	1203.27103	0.8803415536078585	0.10787806049542752	0.1568227360905752	1.2181631187344373	0.284707330972091	insig
H-Glu(Leu-OH)-OH	H-Glu(Leu-OH)-OH	Small Peptide	1726.4057899999998	1884.66948	1673.84819	1808.90538	2306.18253	3235.49033	3596.2029900000002	3187.58344	1.1673635150049204	0.01601308644250974	0.03516160239823817	0.5755427585368302	-0.797004981060661	insig
L-Tryptophyl-L-glutamic-acid	L-Tryptophyl-L-glutamic acid	Small Peptide	318.97402200000005	285.513361	290.023202	279.839208	395.812888	386.924616	387.002556	360.480641	1.2424573843799718	2.778006328388668e-4	0.00348917594845616	0.7674381821083468	-0.3818775502124587	insig
Mannitol	Mannitol	Sugar Alcoholss	159.158172	175.80872	160.755718	163.883735	281.321557	285.190127	279.299014	275.367156	1.3052466589417688	2.8789005846406297e-6	3.013249278590526e-4	0.5883155314268275	-0.7653379712373896	insig
Ribonic-acid	Ribonic acid	Sugar acids	152.58138799999998	135.724332	135.233676	117.346939	258.423291	226.817879	264.69514399999997	241.989319	1.2697506587522067	6.480469200370682e-5	0.00157065925303948	0.5452892001229289	-0.8749065128455216	insig
Xylonate	Xylonate	Sugar acids	8171.65406	7088.6075900000005	8236.65893	7699.44341	8079.816809999999	8272.18145	9017.88974	8294.39252	0.7623757921928412	0.11906856123066896	0.16917433586619932	0.9266903527454328	-0.1098407422130314	insig
Sucrose	Sucrose	Sugars	0	0	0	0	143.114164	226.817879	140.014604	0	0.9685407090315394	0.07305129501785504	0.11265449520499732	0	-Inf	insig
Trehalose	Trehalose	Sugars	1989.47715	0	1690.42095	1074.52072	0	0	0	0	0.9931554605647536	0.0735483169331989	0.11265449520499732	Inf	Inf	insig
Stachyose	Stachyose	Sugars	2219.66458	2995.78059	2800.79549	4035.25046	6689.56493	6170.78052	3176.34173	8344.45928	0.970603831697278	0.05840067969858543	0.0930853473368316	0.4942955057413654	-1.0165543056949706	insig
Potassium-Phenyl-Sulfate	Potassium Phenyl Sulfate	Sulfonic acids	2.3347583	4.34599156	3.91117004	3.80333952	5.80634609	4.93662442	5.29390288	6.37516689	1.0977492412155736	0.0117109842739967	0.02989633383768263	0.6423002654000228	-0.638680202317581	insig
Indoxyl-sulfate	Indoxyl sulfate	Sulfonic acids	97.8296613	121.518987	0	112.090291	171.736997	206.804536	200.803213	221.962617	1.1329929059559272	0.0187359897698617	0.03747197953972341	0.41362273030804536	-1.2736126248978985	down
Taurine	Taurine	Sulfonic acids	167707.991	180028.129	175671.197	162337.66199999998	148675.172	154936.624	157356.7	157543.391	1.0955638380983772	0.01581478880548723	0.03497073017551402	1.1087013740772294	0.14887083154685363	insig
Guanidinoethyl-Sulfonate	Guanidinoethyl Sulfonate	Sulfonic acids	335.415982	282.700422	341.39874	309.21459500000003	508.668629	640.426951	706.462212	704.272363	1.2269604972326944	0.0041279840246614	0.01378922323131575	0.49563043724672423	-1.0126633070929756	down
