# Supplementary material for: Metabolic Changes in Zebrafish Larvae Infected with Mycobacterium marinum: A Widely Targeted Metabolomic Analysis
Source: Metabolites. 2025 Jul 4;15(7):449. doi: 10.3390/metabo15070449 (PMC12298622; doi:10.3390/metabo15070449)
Supplement: Supplementary file 1 [file metabolites-15-00449-s001.zip › Table3. sigMetabolitesSummary.xlsx]

## Sheet: sheet1
Index	Compounds	Class	Q1 (Da)	Q3 (Da)	Molecular Weight	Ion mode	Ionization model	Formula	A1	A2	A3	A4	B1	B2	B3	B4	MWY241945a2_R1	MWY241945a2_R2	MWY241945a2_R3	cpd_ID	HMDB	CAS	kegg_map	Infected_vs_Control_VIP	Infected_vs_Control_Pvalue	Infected_vs_Control_Fold_Change	Infected_vs_Control_Log2FC	Infected_vs_Control_Type
Urea	Urea	Amines	61	44	60.032363	Positive	[M+H]+	CH4N2O	11252.8623	13192.1281	11007.667	13901.8692	5475.17264	6272.85513	5734.17302	6385.28139	5170	4980	5620	C00086	HMDB0000294	57-13-6	ko00220,ko00230,ko00240,ko00330,ko00780,ko01100,ko02010	1.2602167137817353	0.0017297890618378914	0.4835925663604683	-1.0481360268042843	down
N-acetyltryptophan	N-acetyltryptophan	Amino acid derivatives	247.11	188.07	246.100443	Positive	[M+H]+	C13H14N2O3	2.567877	3.33555704	7.90434465	3.15420561	0	0	0	0	1.1	0.713	0.677	-	HMDB0013713	1218-34-4	-	1.0694924186771293	0.0411954804161442	0.0	-inf	down
N-Acetyl-L-phenylalanine	N-Acetyl-L-phenylalanine	Amino acid derivatives	208.09682	120.0813	207.089544	Positive	[M+H]+	C11H13NO3	42.5253517	59.2061374	74.8448339	49.3991989	20.7168695	17.2995781	19.0586676	19.3259122	18.3	17.7	17.5	-	HMDB0000512	2018-61-3	-	1.1896247801666688	0.012410410032372568	0.33809426241223345	-1.5645025615299375	down
Kynurenine	Kynurenine	Amino acid derivatives	207.1	189.9	208.084793	Negative	[M-H]-	C10H12N2O3	636.244684	708.805871	903.614458	664.218959	305.820454	308.016878	220.417633	330.859617	235	226	243	C00328	HMDB0000684	2922-83-0(343-65-7)	ko00380,ko01100,ko01240	1.2363385576693022	0.0026816330953368045	0.3999866088727271	-1.3219763939781122	down
Methylparaben	Methylparaben	Non-natural metabolites	151.04	92.03	152.047345	Negative	[M-H]-	C8H8O3	0.678770036	0.100233489	0.790434465	0.702603471	0	0	0	0	0	0	0	-	HMDB0032572	99-76-3	-	1.0832339798713413	0.03675185790316392	0.0	-inf	down
Hippuric-acid	Hippuric acid	Benzene and substituted derivatives	178.05	134.06	179.058244	Negative	[M-H]-	C9H9NO3	11432.7772	12775.1835	13672.8733	13718.2911	1775.73167	2180.02813	2253.8946	2288.188	3500	3220	3510	C01586	HMDB0000714	495-69-2	-	1.29911590749348	0.00015767366542665182	0.16468966060046628	-2.602178110974665	down
4-hydroxybenzoic-acid	4-hydroxybenzoic acid	Benzene and substituted derivatives	137	93	138.031695	Negative	[M-H]-	C7H6O3	7.3110893	6.05403602	9.56553487	9.7129506	0	4.06469761	0	0	3.85	3	3.09	C00156	HMDB0000500	99-96-7	ko00130,ko00790,ko01100,ko01240	1.1981355770251458	0.0019557150466280693	0.12451740207750467	-3.0055807129435355	down
Homogentisic-Acid	Homogentisic Acid	Benzene and substituted derivatives	167.034435	123.1	168.04226	Negative	[M-H]-	C8H8O4	121.687929	67.54503	122.124863	96.9626168	672.476159	330.520394	381.173351	423.623995	186	213	233	C00544	HMDB0000130	451-13-8	ko00130,ko00350,ko01100,ko01240	1.1545213813858235	0.017681237389678528	4.427390175012714	2.1464565202059482	up
ACA	Allocholic acid	Bile acids	407.2803	407.28	408.287575	Negative	[M-H]-	C24H40O5	0	0	1.16283315	0	3.10753042	5.79465541	3.24825986	4.48361163	1.29	1.52	1.7	-	HMDB0000505	2464-18-8	-	1.1833088877095626	0.004218523733694271	14.304767042460046	3.8384240980063926	up
Cholic-acid	Cholic acid	Bile acids	407.4	407.4	408.287575	Negative	[M-H]-	C24H40O5	0	0	5.54947061	0.924566088	11.3285104	10.0703235	9.49618827	9.47742733	3.18	5.5	5.65	C00695	HMDB0000619	81-25-4	ko00120,ko01100	1.2099138863800911	0.005065376174473424	6.236055089473329	2.6406336728976156	up
Isoallolithocholic-acid	Isoallolithocholic acid	Bile acids	375.3	375.3	376.297745	Negative	[M-H]-	C24H40O3	354.923127	383.589059	346.841913	327.102804	0	195.499297	0	163.883735	177	176	173	-	HMDB0000713	2276-93-9	-	1.1881500206691056	0.012851452347627931	0.2544382283358064	-1.9746126487654485	down
Decanoyl-carnitine	Decanoyl-carnitine	CAR	316.2	85.1	315.240959	Positive	[M+H]+	C17H33NO4	4.25253517	3.83589059	4.63672873	3.73831776	7.26734627	7.81997187	11.3854823	10.9771181	4.93	4.8	4.75	-	-	3992-45-8	-	1.17806854285672	0.014008577182378372	2.2747278320950794	1.1856939392559052	up
L-palmitoylcarnitine	L-palmitoylcarnitine	CAR	400.35	341.27	400.342684	Positive	[M]+	C23H46NO4	179.914949	173.448966	208.105148	205.273698	521.210128	466.947961	598.276434	561.22449	218	235	218	C02990	HMDB0000222	2364-67-2	ko00071,ko01212	1.287316128796906	0.0005555639821295494	2.801016354166792	1.4859504068349292	up
Myristoyl-L-carnitine	Myristoyl-L-carnitine	CAR	372.3223	85.0339	408	Positive	[M-Cl]+	C21H41NO4	110.893032	102.401601	105.878058	107.309746	355.146333	374.120956	442.492542	386.518244	168	194	173	-	-	173686-73-2	-	1.29661994043963	0.0005851282058451862	3.653791902807008	1.8693944693957405	up
Dodecanoylcarnitine	Dodecanoylcarnitine	CAR	344.28	85.03	344.280084	Positive	[M]+	C19H38NO4	41.0533202	33.8559039	40.5257393	33.2109479	152.416968	153.305204	195.558502	151.824366	74.2	78	71	-	HMDB0002250	25518-54-1	-	1.2880217886553549	0.0009957175025173484	4.39369663308055	2.1354352609629554	up
Oleylcarnitine	Oleylcarnitine	CAR	427.37	85.03	426.358334	Positive	[M+H]+	C25H48NO4	477.592411	443.629086	529.390288	487.316422	1247.94476	1184.24754	1460.05966	1283.24057	501	541	504	-	HMDB0005065	38677-66-6	-	1.2932782786584889	0.00040075828853104	2.670631714480226	1.4171810391229174	up
Triphosphopyridine-nucleotide	Triphosphopyridine nucleotide	CoEnzyme and vitamins	742.068	620	743.075459	Negative	[M-H]-	C21H28N7O17P3	48577.0363	47198.1321	52573.9321	44058.745	15504.7682	7988.74824	8916.14186	18707.483	18800	18400	17600	C00006	-	53-59-8	ko00480,ko00760,ko00983,ko01100,ko01240	1.280269823920686	6.69952096209509e-05	0.2656707743240127	-1.9122885650524848	down
Lauric-acid	Lauric acid	FFA	199.17	199.17	200.17763	Negative	[M-H]-	C12H24O2	188.092902	136.757839	140.927346	210.280374	624.794476	983.122363	868.41233	841.063698	209	356	318	-	HMDB0000638	143-07-7	-	1.2543980269701571	0.0021610893501208726	4.9069615401204185	2.294829963866913	up
Prostaglandin-E2(PGE2)	Prostaglandin E2(PGE2)	Hormones and hormone related compunds	351.22	271.21	352.224975	Negative	[M-H]-	C20H32O5	43.670265	52.8685791	52.9390288	52.9038718	17.9217363	21.2376934	20.2187604	29.9938157	19.8	20	21.8	-	HMDB0001220	363-24-6	-	1.2569824350026184	0.00021501559378215928	0.4416011233250328	-1.1791842529039958	down
17alpha-Hydroxypregnenolone	17alpha-Hydroxypregnenolone	Hormones and hormone related compunds	297.3	297.3	332.235145	Positive	[M+H-2H2O]+	C21H32O3	37.6185803	33.0220147	30.8506754	31.0413885	0	0	14.0702685	0	0	0	0	C05138	HMDB0000363	387-79-1	ko00140,ko01100	1.2336919369106154	0.0013202339251093106	0.10616453798468237	-3.2356261500003862	down
Indole-3-Carboxaldehyde	Indole-3-Carboxaldehyde	Indole and Its derivatives	146.060589	118.1	145.052764	Positive	[M+H]+	C9H7NO	30.5855414	17.6784523	25.3742242	23.1975968	9.94738573	9.66244726	8.76698707	10.9616574	11.2	11	11.6	C08493	HMDB0029737	487-89-8	-	1.1887423569503868	0.011347285936595905	0.4062389270113715	-1.299599605338286	down
1-octadecylglycero-3-phosphocholine	1-octadecylglycero-3-phosphocholine	LPC	510.3	104.1	509.384526	Positive	[M+H]+	C26H56NO6P	13804.3834	15210.1401	14676.8894	14269.0254	5310.75304	4360.05626	6430.2287	5627.70563	6350	5720	6490	C04317	HMDB0011149	74430-89-0	ko00565,ko01100	1.290826033484193	6.428498859404325e-06	0.3748892221541395	-1.4154637453037346	down
1-Stearoyl-sn-glycero-3-phosphocholine	1-Stearoyl-sn-glycero-3-phosphocholine	LPC	524.37	184.07	523.363791	Positive	[M+H]+	C26H54NO7P	27150.8014	24182.7885	27564.8047	20193.5915	8319.6317	4177.21519	4557.50746	7807.66852	9360	8120	8950	C04230	HMDB0010384	19420-57-6	ko00564	1.2646617322526996	0.00023565491524646533	0.2508984212397374	-1.9948247021664527	down
1-octadecanoyl-sn-glycero-3-phosphoethanolamine	1-octadecanoyl-sn-glycero-3-phosphoethanolamine	LPE	480.30956	283.2723	481.316841	Negative	[M-H]-	C23H48NO7P	26660.1243	29019.3462	24644.0307	48064.0854	3074.6465	5471.16737	4242.62512	7142.85714	10500	12000	12200	-	-	97281-40-8	-	1.175686051084451	0.013942364959778023	0.15524317153882852	-2.68739828282631	down
1-hexadecanoyl-sn-glycero-3-phosphoethanolamine	1-hexadecanoyl-sn-glycero-3-phosphoethanolamine	LPE	454.29336	313.286	453.285541	Positive	[M+H]+	C21H44NO7P	16306.8368	16477.6518	17305.586	17690.2537	8599.14502	7355.83685	6629.10176	11085.3432	7940	8970	8560	-	HMDB0011503	53862-35-4	-	1.2607611118421331	0.0016723007779677445	0.4967433424190128	-1.0094274629402251	down
2'-deoxyguanosine	2'-deoxyguanosine	Nucleotide and Its metabolomics	266.2	150.2	267.096755	Negative	[M-H]-	C10H13N5O4	1213.60811	1220.81388	1548.01022	1718.95861	251.561986	205.344585	236.990388	303.030303	519	503	525	C00330	HMDB0000085	961-07-9	ko00230,ko01100,ko01232,ko02010	1.2665836132046022	0.0021458063421676394	0.17485685396322295	-2.5157537476080765	down
Deoxyuridine	Deoxyuridine	Nucleotide and Its metabolomics	227.1	94	228.074623	Negative	[M-H]-	C9H12N2O5	2371.60615	2234.82322	2719.97079	2753.67156	912.528773	880.45007	999.33709	904.45269	1150	1070	1170	C00526	HMDB0000012	951-78-0	ko00240,ko01100,ko01232,ko02010	1.2819867508476093	0.0008087771182566213	0.36674030956200376	-1.4471692490474348	down
2'-deoxycytidine	2'-deoxycytidine	Nucleotide and Its metabolomics	228.3	112.1	227.090607	Positive	[M+H]+	C9H13N3O4	6444.22637	6521.01401	7740.05111	8561.41522	1098.32292	829.817159	873.384156	1382.18924	2590	2590	2510	C00881	HMDB0000014	951-77-9	ko00240,ko01100,ko01232,ko02010	1.2833204925068282	0.0007151512390853401	0.14295128988908365	-2.8064044570226643	down
Adenosine	Adenosine	Nucleotide and Its metabolomics	268.1	136.1	267.096755	Positive	[M+H]+	C10H13N5O4	1346.09094	1434.28953	1248.63089	1607.14286	2893.78494	3150.49226	2900.23202	2427.33457	1550	1240	1380	C00212	HMDB0000050	58-61-7	ko00230,ko01100,ko01232,ko02010,ko04080,ko04270	1.256850425038326	0.0006630745410117129	2.0176601537351115	1.0126831933688076	up
1-methylpseudouridine	1-methylpseudouridine	Nucleotide and Its metabolomics	259.1	139	258.085188	Positive	[M+H]+	C10H14N2O6	64.1151456	54.036024	62.0664476	62.917223	31.2397238	0	0	30.6122449	30.2	29.3	30	-	-	13860-38-3	-	1.1753625466150073	0.01200522231346965	0.2543936880832104	-1.9748652194066796	down
5-methylcytidine	5-methylcytidine	Nucleotide and Its metabolomics	258.1	126.1	257.101172	Positive	[M+H]+	C10H15N3O5	13.1665031	17.5116744	20.8105148	22.0293725	9.30614929	12.1940928	0	10.5596784	6.97	6.95	6.77	-	HMDB0000982	2140-61-6	-	1.0481654664027709	0.024799266939971983	0.4360822143131277	-1.1973279438292337	down
1-methylguanosine	1-methylguanosine	Nucleotide and Its metabolomics	298.1	166.1	297.10732	Positive	[M+H]+	C11H15N5O5	64.6058227	95.8972648	112.997444	123.164219	43.7356133	36.4275668	37.4544249	49.1651206	37.4	41.8	39.7	C04545	HMDB0001563	2140-65-0	-	1.1459254688689506	0.017955675808415627	0.4204626838905364	-1.2499503280691608	down
Thymidine	Thymidine	Nucleotide and Its metabolomics	241.08	41.8	242.090273	Negative	[M-H]-	C10H14N2O5	917.566241	758.839226	1056.95509	1103.13752	225.25485	202.531646	198.873053	227.272727	404	392	378	C00214	HMDB0000273	50-89-5	ko00240,ko01100,ko01232	1.2690236002907134	0.002242962862550389	0.22258118181248865	-2.16759647010248	down
1-Methylxanthine	1-Methylxanthine	Nucleotide and Its metabolomics	167.06	110.04	166.049076	Positive	[M+H]+	C6H6N4O2	3.94177298	2.95196798	3.90653523	3.53805073	0	0	0	0	0	0	0	C16358	HMDB0010738	6136-37-4	ko00232,ko01100	1.2923862328295452	0.000572431692408454	0.0	-inf	down
dTMP	dTMP	Nucleotide and Its metabolomics	321.1	195.2	322.208	Negative	[M-H]-	C10H15N2O8P	3712.79032	3018.67912	3541.43848	3805.07343	427.490957	482.419128	508.78356	565.862709	964	1060	1040	-	HMDB0001227	33430-62-5	-	1.2949660077271667	0.00032660376440549454	0.14096881539056735	-2.82655204472615	down
dCMP	dCMP	Nucleotide and Its metabolomics	306	78.9	307.056939	Negative	[M-H]-	C9H14N3O7P	1032.05757	965.643763	1093.46477	1084.77971	302.532062	271.448664	301.62413	344.774273	387	386	385	C00239	HMDB0001202	1032-65-1	ko00240,ko01100,ko01232	1.3007168131053537	9.243128184014716e-06	0.2922401735197036	-1.7747735794639887	down
Cyclic-AMP	Cyclic-AMP	Nucleotide and Its metabolomics	328.1	134.2	329.052522	Negative	[M-H]-	C10H12N5O6P	0	0	0	0	38.1453469	63.9943741	65.1309248	60.296846	0	0	0	C00575	HMDB0000058	60-92-4	ko00230,ko01100,ko04010,ko04020,ko04114,ko04261,ko04270,ko04340,ko04371,ko04540,ko04910,ko04912,ko04914,ko04916	1.262033776672859	0.0029120572775990536	inf	inf	up
dAMP	dAMP	Nucleotide and Its metabolomics	332.08	136.06	331.068172	Positive	[M+H]+	C10H14N5O6P	3238.46909	3702.46831	3870.02556	4973.29773	779.348898	739.803094	1057.34173	938.466296	1670	1360	1270	-	HMDB0000905	653-63-4	-	1.2527924512315511	0.002859929602280932	0.222687656205962	-2.1669065045389466	down
Isocytosine	Isocytosine	Nucleotide and Its metabolomics	112	95	111.043262	Positive	[M+H]+	C4H5N3O	97.6447498	102.401601	123.220153	126.001335	32.390661	28.6919831	31.985416	36.3327149	44	41.2	41.1	-	-	108-53-2	-	1.2776382099085737	0.0010965054937995384	0.2880259030907512	-1.795729531205516	down
5-Methylcytosine	5-Methylcytosine	Nucleotide and Its metabolomics	126.1	109	125.058912	Positive	[M+H]+	C5H7N3O	0	0	0	0	0	83.2630098	98.110706	91.3729128	0	0	0	C02376	HMDB0002894	554-01-8	ko00240,ko01100	1.0106432541441914	0.058897731414238125	inf	inf	up
2-Isopropylmalic-acid	2-Isopropyl-malic acid	Organic acid And Its derivatives	175.0612	115.04	176.068475	Negative	[M-H]-	C7H12O5	4.7432123	4.48632422	5.56772545	4.78971963	12.8904965	12.559775	11.8495194	10.3432282	4.89	4.59	4.88	-	HMDB0000402	3237-44-3	-	1.279412470509754	0.0003345874714269614	2.4323818785840894	1.282369746499215	up
N-formylkynurenine	N-formylkynurenine	Organic acid And Its derivatives	237.1	192.1	236.079708	Positive	[M+H]+	C11H12N2O4	100.588813	116.244163	117.196057	122.99733	41.2693193	38.6779184	41.431886	46.6914038	68.9	55.1	53.2	-	HMDB0001200	1022-31-7	-	1.2903144450017168	0.0002205361396819686	0.36774799247193535	-1.4432106290257167	down
3-phenyllactic-acid	3-phenyllactic acid	Organic acid And Its derivatives	165.1	72.7	166.062995	Negative	[M-H]-	C9H10O3	5.96990514	6.20413609	6.64476086	0	0	0	0	0	0	0	0	C01479	HMDB0000779	828-01-3	-	1.0101891099433236	0.058217215517370635	0.0	-inf	down
L-Lactic-acid	L-Lactic acid	Organic acid And Its derivatives	89.02	43.02	90.031695	Negative	[M-H]-	C3H6O3	431795.878	470313.542	547645.126	544058.745	184149.951	265822.785	235333.112	253555.968	191000	181000	194000	-	HMDB0000190	79-33-4	-	1.2537520529713413	0.0005144278636597783	0.4708875300601053	-1.086545576876492	down
Hydroxyphenyllactic-acid	Hydroxyphenyllactic acid	Organic acid And Its derivatives	181.1	135.1	182.05791	Negative	[M-H]-	C9H10O4	26.6601243	24.3495664	31.9459657	20.3604806	1.42716212	5.302391	0.334769639	3.06122449	5.8	7.74	6.59	C03672	HMDB0000755	306-23-0	-	1.2653785020064157	0.0007778173286839485	0.09800547661784914	-3.3509938194382216	down
L-Leucic-acid	L-Leucic acid	Organic acid And Its derivatives	131.1	69	132.078645	Negative	[M-H]-	C6H12O3	7.71998692	2.60173449	4.72800292	8.59479306	0	0	0	0	0	0	0	-	HMDB0000746	13748-90-8	-	1.1352868809227872	0.02334267328746589	0.0	-inf	down
2-methylsuccinic-acid	2-methylsuccinic acid	Organic acid And Its derivatives	131.03	87.05	132.04226	Negative	[M-H]-	C5H8O4	924.108603	1027.35157	1255.93282	1323.43124	9963.82769	10196.9058	12412.993	9724.79901	4370	4230	4520	-	HMDB0001844	498-21-5	-	1.2973468829552688	0.000496935801169713	9.335724213691874	3.2227619430701284	up
Guanidinoacetic-acid	Guanidinoacetic acid	Organic acid And Its derivatives	118.06	76	117.053827	Positive	[M+H]+	C3H7N3O2	73.6015702	131.587725	239.138372	181.909212	0	0	0	32.3129252	34.8	31.5	23.3	C00581	HMDB0000128	352-97-6	ko00260,ko00330,ko01100	1.1289746163800016	0.02167871228108649	0.051598566410331566	-4.276525206712173	down
2-hydroxyisovaleric-Acid	2-hydroxyisovaleric Acid	Organicacid and Its derivatives	117.1	71	118.062995	Negative	[M-H]-	C5H10O3	698.397121	652.101401	845.198978	657.543391	217.03387	308.016878	241.962214	299.938157	246	235	232	-	HMDB0000407	4026-18-0	-	1.2661324621778305	0.0005909697131336582	0.3739435819686632	-1.4191074722445085	down
2-Methyllactic-acid	2-Methyllactic acid	Organicacid and Its derivatives	103.04	57.1	104.047345	Negative	[M-H]-	C4H8O3	2404.31796	2251.501	2446.14823	2286.38184	619.861888	891.701828	702.684786	919.91342	681	768	779	-	HMDB0000729	594-61-6	-	1.3001043836091972	8.041723810786526e-06	0.33383525814655396	-1.5827917613164688	down
3-hydroxyisovaleric-acid	3-hydroxyisovaleric acid	Organicacid and Its derivatives	117.1	59.01	118.062995	Negative	[M-H]-	C5H10O3	668.956493	593.729153	695.50931	704.272363	348.569549	320.675105	243.61949	230.364873	224	234	246	-	HMDB0000754	625-08-1	-	1.2732567562679629	6.802157542984987e-05	0.42938706095719775	-1.2196493768488892	down
Xyluose-5-phosphate	Xyluose-5-phosphate	Phosphate sugars	229.2	97	230.019157	Negative	[M-H]-	C5H11O8P	1684.65816	1511.00734	1513.32603	1376.83578	3880.30253	3713.08017	3215.11435	4669.14038	1680	1680	1610	C00231	HMDB0000868	4212-65-1	ko00030,ko00040,ko00053,ko01100,ko01200,ko01230	1.2368514221382916	0.003483932360182213	2.543226523133138	1.3466599674335706	up
2-Phospho-D-glyceric-acid	2-Phospho-D-glyceric acid	Phosphoric acids	184.9	78.8	186.0572	Negative	[M-H]-	C3H7O7P	57082.1066	66210.8072	73566.9953	68257.6769	9026.63598	8002.81294	8568.11402	8333.33333	13300	13700	14000	C00631	HMDB0003391	3443-57-0	ko00010,ko00030,ko00260,ko00561,ko00630,ko01100,ko01200,ko01230	1.2953898223649092	0.0004396245208161401	0.12798432869707854	-2.9659609275929437	down
4-Pyridoxic-acid	4-Pyridoxic acid	Pyridines and derivatives	184.06	148.04	183.053159	Positive	[M+H]+	C8H9NO4	0	1.8012008	1.04235122	0	3.20618218	3.47398031	4.57408021	1.80890538	1.24	1.17	1.49	-	HMDB0000017	82-82-6	-	1.0911420308451754	0.01329181734111353	4.593954317740949	2.1997365106348026	up
Thr-Leu	Thr-Leu	Small Peptide	233.14958	74.0604	232.142308	Positive	[M+H]+	C10H20N2O4	260.058881	333.555704	281.124498	277.036048	552.449852	627.285513	759.032151	590.599876	309	282	286	-	HMDB0029065	50299-12-2	-	1.2487180553267738	0.002507210503131149	2.1960600849264216	1.1349175274940748	up
Alanyl-glutamine	Alanyl-glutamine	Small Peptide	218.11353	147.07	217.106257	Positive	[M+H]+	C8H15N3O4	170.101407	183.455637	159.912377	165.053405	350.213745	355.83685	417.633411	354.050711	174	163	178	-	HMDB0028685	39537-23-0	-	1.2891031531051445	0.0005310895681797254	2.1778703094065106	1.1229180451719367	up
Val-Met	Val-Met	Small Peptide	249.12674	150.0594	248.119463	Positive	[M+H]+	C10H20N2O3S	25.0245339	24.1827885	23.5487404	23.6982644	65.1101611	82.8410689	100.430892	88.4353741	22.1	26.6	29.9	-	HMDB0029133	14486-09-0	-	1.2587501209284753	0.003776867368811669	3.4919894822510362	1.8040492136273976	up
Ala-Phe	Ala-Phe	Small Peptide	237.1237809	120.0808	236.116093	Positive	[M+H]+	C12H16N2O3	0	0	0	0	244.985202	278.481013	374.544249	296.846011	164	139	143	C05770	-	3061-90-3	ko00860,ko01100,ko01240	1.2833742802349686	0.0016627874124208967	inf	inf	up
Leucyl-Glycine	Leucyl-Glycine	Small Peptide	189.12	86.1	188.116093	Positive	[M+H]+	C8H16N2O3	1831.8613	1951.30087	2044.5418	1952.60347	850.049326	843.881857	914.816042	760.667904	726	735	708	-	HMDB0028929	615-82-7	-	1.2972392393952417	2.211969371487343e-06	0.4330696640183154	-1.207328977903637	down
Indoxyl-sulfate	Indoxyl sulfate	Sulfonic acids	212	132.05	213.009579	Negative	[M-H]-	C8H7NO4S	171.736997	206.804536	200.803213	221.962617	97.8296613	121.518987	0	112.090291	74.7	86.5	85.4	-	HMDB0000682	487-94-5	-	1.1329929059559272	0.018735989769861704	0.41362273030804536	-1.2736126248978985	down
Guanidinoethyl-Sulfonate	Guanidinoethyl Sulfonate	Sulfonic acids	168.04	151.01	167.036462	Positive	[M+H]+	C3H9N3O3S	508.668629	640.426951	706.462212	704.272363	335.415982	282.700422	341.39874	309.214595	272	254	283	C01959	HMDB0003584	543-18-0	ko00430	1.2269604972326944	0.004127984024661404	0.4956304372467242	-1.0126633070929756	down
